# Supplementary material for: Development of a droplet digital PCR assay to detect illicit glucocorticoid administration in bovine
Source: PLoS One. 2022 Jul 15;17(7):e0271613. doi: 10.1371/journal.pone.0271613 (PMC9286227; doi:10.1371/journal.pone.0271613)
Supplement: S1 Dataset — (ZIP) [file pone.0271613.s011.zip]

Archive with 18 entries (17 files):
- raw data/
- raw data/1D_2D_simplex_duplex_ddPCR.xlsx
- raw data/ddPCR_in-field study.xlsx
- raw data/ddPCR_trials 1.xlsx
- raw data/ddPCR_trials 2_3.xlsx
- raw data/desktop.ini
- raw data/duplex ddPCR.xlsx
- raw data/FKBP5 trials 1_2_3 efficiency.xlsx
- raw data/inter assay.xlsx
- raw data/intra-assay.xlsx
- raw data/legend.xlsx
- raw data/Linearity of dilution.xlsx
- raw data/PCR temperature gradient.xlsx
- raw data/qPCR-geNorm M.xlsx
- raw data/qPCR_trials.xlsx
- raw data/RG trial 1 qPCR efficiency.xlsx
- raw data/RG trial 2_3 qPCR efficiency.xlsx
- raw data/simplex ddPCR.xlsx
