# Supplementary material for: Development of a droplet digital PCR assay to detect illicit glucocorticoid administration in bovine
Source: PLoS One. 2022 Jul 15;17(7):e0271613. doi: 10.1371/journal.pone.0271613 (PMC9286227; doi:10.1371/journal.pone.0271613)
Supplement: S1 Dataset — (ZIP) [file pone.0271613.s011.zip › raw data/1D_2D_simplex_duplex_ddPCR.xlsx]

## Sheet: Figure 1
Well	ExptType	Experiment	Sample	TargetType	Target	Status	Concentration	Supermix	CopiesPer20uLWell	FKBP5/TBP	PoissonConfMax	PoissonConfMin	Positives	Negatives	Ch1+Ch2+	Ch1+Ch2-	Ch1-Ch2+	Ch1-Ch2-	Linkage	AcceptedDroplets	ReferenceAssayNumber	TargetAssayNumber	Threshold	MeanAmplitudeofPositives	MeanAmplitudeofNegatives	MeanAmplitudeTotal	PoissonConfMax68	PoissonConfMin68
D05	Absolute Quantification	ABS	pool cDNAs	Ch1Unknown	FKBP5	Manual	73.1	QX200 ddPCR EvaGreen Supermix	1462	1.80049	77.5	70.9	1060	16532						17592	1	1	14087	16811	4552.6	5291.2	75	0
D06	Absolute Quantification	ABS	w	Ch1NTC	FKBP5	Manual	0	QX200 ddPCR EvaGreen Supermix	0		0.21	0	0	17053						17053	1	1	14087	0	3871.7	3871.7	0.094	0
D03	Absolute Quantification	ABS	pool cDNAs	Ch1Unknown	TBP	Manual	40.6	QX200 ddPCR EvaGreen Supermix	812		43.8	38.9	617	17590						18207	1	1	14087	20154	2216.2	2824.1	42	0
D04	Absolute Quantification	ABS	w	Ch1NTC	TBP	Manual	0	QX200 ddPCR EvaGreen Supermix	0		0.21	0	0	17128						17128	1	1	14087	0	1455.6	1455.6	0.094	0
							simplex	concentration
							FKBP5 primer	100 nM
							TBP primer	100 nM
Well	ExptType	Experiment	Sample	TargetType	Target	Status	Concentration	Supermix	CopiesPer20uLWell	FKBP5/TBP	PoissonConfMax	PoissonConfMin	Positives	Negatives	Ch1+Ch2+	Ch1+Ch2-	Ch1-Ch2+	Ch1-Ch2-	Linkage	AcceptedDroplets	Ratio	PoissonRatioMax	PoissonRatioMin	FractionalAbundance	PoissonFractionalAbundanceMax	PoissonFractionalAbundanceMin	ReferenceAssayNumber	TargetAssayNumber	Threshold	MeanAmplitudeofPositives	MeanAmplitudeofNegatives	MeanAmplitudeTotal	PoissonConfMax68	PoissonConfMin68	PoissonRatioMax68	PoissonRatioMin68	PoissonFractionalAbundanceMax68	PoissonFractionalAbundanceMin68
D01	Absolute Quantification	ABS	pool cDNAs	Ch1Unknown	FKBP5	Manual	118.6	QX200 ddPCR EvaGreen Supermix	2372	1.56671	124.2	115.7	1699	16023	1104	595	0	16023	75.7	17722	1.57	1.69	1.45	61	62.8	59.2	1	1	9951	18276	5674.4	6882.5	120	0	1.63	1.51	62	60.1
D02	Absolute Quantification	ABS	w	Ch1Unknown	FKBP5	Manual	0.07	QX200 ddPCR EvaGreen Supermix	1.4		0.33	0.02	1	16907	1	0	0	16907	0.0696	16908	1	4.3	0	50	130	0	1	1	9951	25325	4992.7	4993.9	0.17	0	2.6	0	89	11
D01	Absolute Quantification	ABS	pool cDNAs	Ch2Unknown	TBP	Manual	75.7	QX200 ddPCR EvaGreen Supermix	1514		80.1	71.2	1104	16618	1104	595	0	16023	75.7	17722	1.57	1.69	1.45	61	62.8	59.2	1	1	3579	6175.8	3003.4	3201	78	73.4	1.63	1.51	62	60.1
D02	Absolute Quantification	ABS	w	Ch2Unknown	TBP	Manual	0.07	QX200 ddPCR EvaGreen Supermix	1.4		0.33	0	1	16907	1	0	0	16907	0.0696	16908	1	4.3	0	50	130	0	1	1	3023	11204	2568.7	2569.2	0.17	0.02	2.6	0	89	11
							duplex	concentration
							FKBP5 primer	100 nM
							TBP primer	100 nM
Well	ExptType	Experiment	Sample	TargetType	Target	Status	Concentration	Supermix	CopiesPer20uLWell	FKBP5/TBP	PoissonConfMax	PoissonConfMin	Positives	Negatives	Ch1+Ch2+	Ch1+Ch2-	Ch1-Ch2+	Ch1-Ch2-	Linkage	AcceptedDroplets	Ratio	PoissonRatioMax	PoissonRatioMin	FractionalAbundance	PoissonFractionalAbundanceMax	PoissonFractionalAbundanceMin	ReferenceAssayNumber	TargetAssayNumber	Threshold	MeanAmplitudeofPositives	MeanAmplitudeofNegatives	MeanAmplitudeTotal	PoissonConfMax68	PoissonConfMin68	PoissonRatioMax68	PoissonRatioMin68	PoissonFractionalAbundanceMax68	PoissonFractionalAbundanceMin68
D02	Absolute Quantification	ABS	pool cDNAs	Ch1Unknown	FKBP5	Manual	65.7	QX200 ddPCR EvaGreen Supermix	1314	1.78533	69.7	61.6	1025	17858	9	1016	572	17286	0	18883	1.79	1.97	1.6	64.1	66.4	61.8	1	1	6925	12925	5946	6324.8	67.7	63.6	1.88	1.69	65.3	62.9
F03	Absolute Quantification	ABS	w	Ch1Unknown	FKBP5	CHECK	No Call	QX200 ddPCR EvaGreen Supermix					0	16596	0	0	0	16596	0	16596							1	1	0	0	3790.5	3790.5
D02	Absolute Quantification	ABS	pool cDNAs	Ch2Unknown	TBP	Manual	36.8	QX200 ddPCR EvaGreen Supermix	736		39.8	33.8	581	18302	9	1016	572	17286	0	18883	1.79	1.97	1.6	64.1	66.4	61.8	1	1	3906	8232.7	3108.1	3265.8	38.3	35.2	1.88	1.69	65.3	62.9
F03	Absolute Quantification	ABS	w	Ch2Unknown	TBP	CHECK	No Call	QX200 ddPCR EvaGreen Supermix					0	16596	0	0	0	16596	0	16596							1	1	0	0	2337.9	2337.9
																duplex	concentration
																FKBP5 primer	50 nM
																TBP primer	150 nM
