# Supplementary material for: Development of a droplet digital PCR assay to detect illicit glucocorticoid administration in bovine
Source: PLoS One. 2022 Jul 15;17(7):e0271613. doi: 10.1371/journal.pone.0271613 (PMC9286227; doi:10.1371/journal.pone.0271613)
Supplement: S1 Dataset — (ZIP) [file pone.0271613.s011.zip › raw data/ddPCR_in-field study.xlsx]

## Sheet: veal calves
	concentration copies/µl
ID sample	FKBP5	TBP	AcceptedDroplets
16	68.5	28	19634
17	66	26	18203
18	45.4	15.6	17533
19	51.3	22.1	17938
20	88.1	13.2	17926
21	21.8	14.2	17795
22	20.9	15.3	17196
23	20.3	15.3	17442
24	33.3	9.3	19576
25	36	18.9	17268
26	269	56	16606
27	27.6	17.6	18200
28	32.7	14.3	18027
29	6.7	10.7	16472
30	9.5	8.2	15619
31	28.3	22.7	15803
32	55.8	17.2	20150
33	46.2	49.8	18335
34	30	28.6	19414
35	39.4	16.6	16567
36	38.2	24.5	18196
37	21.3	14.1	19445
38	26.2	17.9	18589
39	34.8	21.7	17830
40	145	48	20279
41	117	41.4	17728
42	225	56.1	16264
43	125	39.6	16961
44	106	34.4	16805
45	268	61.6	14286
46	197	51.5	15497
47	419	80	14338
54	13.8	11.6	11609
55	18.6	20.3	18636
56	4.8	11.5	17814
57	14.6	11.4	18928
58	13.5	16.1	18724
59	16.9	11.8	18218
60	11.2	15.4	17029
61	16	17.6	16749
85	50.5	26.6	17556
86	61.9	14.9	15905
87	43.5	24.2	16049
88	96	34.2	15912
89	37.9	18.6	15179
90	44.7	15.4	15408
91	37.9	25.6	16604
92	31.5	13.3	15860
77	117	40	15598
78	62.4	57.4	15698
79	71.3	32.7	14915
80	58.3	34.8	16542
81	56.5	33.6	15939
82	48.6	51.3	14917
83	72.2	29.9	15406
84	62.1	58.6	14656
93	14.2	10.4	15695
94	30.8	11.4	14302
95	14.6	7.2	16326
96	16.2	8.8	15015
97	13.3	7.3	15285
98	23.2	9.4	15088
99	14	11.1	14527
100	21.6	9.6	13178
109	22.7	7.6	14679
110	6.6	11.2	13963
111	22.8	23.2	14121
112	10.8	25.2	14494
113	5.7	6.9	14653
114	8.7	13.7	13928
115	10.3	10.7	14522
116	13.9	13.4	14289

## Sheet: young bulls
	concentration copies/µl
ID sample	FKBP5	TBP	AcceptedDroplets
1	57.9	20.2	19950
2	79.5	27.9	16734
3	18	7.8	17638
4	46.7	8.6	18187
5	0.82	20.4	15799
6	51	14.7	14460
7	211	39.3	16579
8	10.3	1.9	16398
9	32.6	32	19222
10	7.5	7.1	18263
11	15.1	12.8	18140
12	126	36.5	18849
13	5	6.3	18079
14	111	49.7	17590
15	45.1	19.9	16667
48	123	33.7	16970
49	62.8	25.4	16687
50	35.7	46.5	14858
51	67.6	45.5	15102
52	29.9	33.8	18909
53	60.9	18	16938
62	4.4	7.2	20422
63	5.1	10.1	19128
64	6	10.5	19079
65	11.9	14.9	18619
66	12.5	22.3	19693
67	7.2	11	19184
68	9.6	13.7	17681
69	7.7	9.1	19171
70	54	34.3	15195
71	28.4	24.8	14732
72	50.5	60	13779
73	65.3	29.6	15062
74	50.9	21.5	13550
75	25.7	31.4	14412
76	112	36.1	14637
101	23.5	5.4	14642
102	18.9	10.1	14551
103	38.1	22.8	14042
104	38	19.5	13961
105	20.9	7	14504
106	13.2	12.4	14028
107	20.5	10.1	13197
108	21.1	8.6	13817
