# Supplementary material for: Development of a droplet digital PCR assay to detect illicit glucocorticoid administration in bovine
Source: PLoS One. 2022 Jul 15;17(7):e0271613. doi: 10.1371/journal.pone.0271613 (PMC9286227; doi:10.1371/journal.pone.0271613)
Supplement: S1 Dataset — (ZIP) [file pone.0271613.s011.zip › raw data/ddPCR_trials 1.xlsx]

## Sheet: raw data exp duplex ddPCR
Well	ExptType	Experiment	Sample	TargetType	Target	Status	Concentration	Supermix	CopiesPer20uLWell	FKBP5/TBP	PoissonConfMax	PoissonConfMin	Positives	Negatives	Ch1+Ch2+	Ch1+Ch2-	Ch1-Ch2+	Ch1-Ch2-	Linkage	AcceptedDroplets	PoissonRatioMax	PoissonRatioMin	FractionalAbundance	PoissonFractionalAbundanceMax	PoissonFractionalAbundanceMin	ReferenceAssayNumber	TargetAssayNumber	Threshold	MeanAmplitudeofPositives	MeanAmplitudeofNegatives	MeanAmplitudeTotal	PoissonConfMax68	PoissonConfMin68	PoissonRatioMax68	PoissonRatioMin68	PoissonFractionalAbundanceMax68	PoissonFractionalAbundanceMin68
H08	Absolute Quantification	ABS	w	Ch1Unknown	FKBP5	CHECK	No Call	QX200 ddPCR EvaGreen Supermix					0	17650	0	0	0	17650	0	17650						1	1	0	0	2992.4	2992.4
A07	Absolute Quantification	ABS	29 trial 1	Ch1Unknown	FKBP5	Manual	39.3	QX200 ddPCR EvaGreen Supermix	786	1.05362	42.7	36	527	15513	0	527	500	15013	0	16040	1.18	0.93	51.3	54.4	48.3	1	1	10030	12957	4751.8	5021.4	41	37.6	1.12	0.99	52.9	49.8
B07	Absolute Quantification	ABS	28 trial 1	Ch1Unknown	FKBP5	Manual	5.3	QX200 ddPCR EvaGreen Supermix	106	0.477477	6.9	3.9	47	10461	0	47	99	10362	0	10508	0.64	0.31	32	40	25	1	1	0	13206	4130.1	4170.7	6.1	4.5	0.56	0.39	36	28.3
C07	Absolute Quantification	ABS	27 trial 1	Ch1Unknown	FKBP5	Manual	51.5	QX200 ddPCR EvaGreen Supermix	1030	1.19213	55	48	816	18235	1	815	686	17549	0	19051	1.31	1.07	54.4	56.9	51.9	1	1	10385	13051	4731.5	5087.8	53.3	49.7	1.25	1.13	55.7	53.1
D07	Absolute Quantification	ABS	18 trial 1	Ch1Unknown	FKBP5	Manual	81.1	QX200 ddPCR EvaGreen Supermix	1622	1.50464	85.6	76.6	1244	17437	2	1242	834	16603	0	18681	1.64	1.37	60.1	62.2	58	1	1	11675	13113	5013.2	5552.6	83.4	78.8	1.57	1.44	61.2	59
E07	Absolute Quantification	ABS	16 trial 1	Ch1Unknown	FKBP5	Manual	82.8	QX200 ddPCR EvaGreen Supermix	1656	1.8565	87.3	78.4	1315	18024	5	1310	714	17310	0	19339	2.03	1.69	65	67.1	63	1	1	11491	12945	4643.6	5208.1	85.1	80.6	1.94	1.77	66.1	64
F07	Absolute Quantification	ABS	15 trial 1	Ch1Unknown	FKBP5	Manual	97.7	QX200 ddPCR EvaGreen Supermix	1954	2.35422	102.6	92.7	1484	17145	2	1482	643	16502	0	18629	2.57	2.14	70.2	72.1	68.3	1	1	12130	12855	4523.6	5187.2	100.2	95.1	2.47	2.24	71.2	69.2
G07	Absolute Quantification	ABS	14 trial 1	Ch1Unknown	FKBP5	Manual	84.7	QX200 ddPCR EvaGreen Supermix	1694	2.36592	89.4	80	1269	17002	1	1268	546	16456	0	18271	2.61	2.13	70.3	72.4	68.2	1	1	11524	12953	4525.5	5110.9	87.1	82.3	2.49	2.25	71.4	69.2
H07	Absolute Quantification	ABS	13 trial 1	Ch1Unknown	FKBP5	Manual	67.7	QX200 ddPCR EvaGreen Supermix	1354	1.5967	71.9	63.5	1015	17141	1	1014	642	16499	0	18156	1.75	1.44	61.5	63.8	59.1	1	1	10811	12934	4679.4	5140.9	69.8	65.6	1.68	1.52	62.7	60.3
B06	Absolute Quantification	ABS	11 trial 1	Ch1Unknown	FKBP5	Manual	61	QX200 ddPCR EvaGreen Supermix	1220	2.08191	65	56.9	865	16262	2	863	419	15843	0	17127	2.32	1.84	67.6	70.1	65	1	1	10928	13139	4776.5	5198.8	63	58.9	2.21	1.96	68.9	66.3
C06	Absolute Quantification	ABS	5 trial 1	Ch1Unknown	FKBP5	Manual	112	QX200 ddPCR EvaGreen Supermix	2240	2.90155	118	107	1633	16316	1	1632	578	15738	0	17949	3.18	2.63	74.4	76.2	72.6	1	1	12279	12792	4673.9	5412.5	115	109.4	3.05	2.77	75.3	73.5
D06	Absolute Quantification	ABS	4 trial 1	Ch1Unknown	FKBP5	Manual	98	QX200 ddPCR EvaGreen Supermix	1960	2.32779	103	93	1439	16563	2	1437	631	15932	0	18002	2.55	2.11	69.9	71.9	68	1	1	11837	12857	4793.9	5438.3	100.6	95.4	2.44	2.22	70.9	68.9
E06	Absolute Quantification	ABS	3 trial 1	Ch1Unknown	FKBP5	Manual	103	QX200 ddPCR EvaGreen Supermix	2060	2.40093	109	98	1490	16230	1	1489	633	15597	0	17720	2.63	2.19	70.7	72.6	68.8	1	1	12257	12883	4889.1	5561.3	106	100.7	2.53	2.3	71.7	69.7
F06	Absolute Quantification	ABS	2 trial 1	Ch1Unknown	FKBP5	Manual	178	QX200 ddPCR EvaGreen Supermix	3560	2.848	185	171	2333	14278	4	2329	856	13422	0	16611	3.07	2.62	74	75.5	72.5	1	1	13883	13103	5346.8	6436.2	181.7	174.4	2.96	2.73	74.8	73.2
G06	Absolute Quantification	ABS	1 trial 1	Ch1Unknown	FKBP5	Manual	86.3	QX200 ddPCR EvaGreen Supermix	1726	2.38398	91.1	81.6	1262	16577	5	1257	535	16042	0	17839	2.63	2.15	70.5	72.6	68.4	1	1	12032	13058	4858.6	5438.6	88.8	83.9	2.51	2.26	71.5	69.4
A06	Absolute Quantification	ABS	12 trial 1	Ch1Unknown	FKBP5	Manual	63.8	QX200 ddPCR EvaGreen Supermix	1276	1.61111	68.1	59.5	852	15286	1	851	533	14753	0	16138	1.79	1.44	61.7	64.3	59.2	1	1	11270	13093	4921.4	5352.8	66	61.6	1.7	1.52	63	60.4
H08	Absolute Quantification	ABS	w	Ch2Unknown	TBP	CHECK	No Call	QX200 ddPCR EvaGreen Supermix					0	17650	0	0	0	17650	0	17650						1	1	0	0	2180.8	2180.8
A07	Absolute Quantification	ABS	29 trial 1	Ch2Unknown	TBP	Manual	37.3	QX200 ddPCR EvaGreen Supermix	746		40.5	34	500	15540	0	527	500	15013	0	16040	1.18	0.93	51.3	54.4	48.3	1	1	3414	7687	2661.2	2817.8	38.9	35.6	1.12	0.99	52.9	49.8
B07	Absolute Quantification	ABS	28 trial 1	Ch2Unknown	TBP	Manual	11.1	QX200 ddPCR EvaGreen Supermix	222		13.5	9.1	99	10409	0	47	99	10362	0	10508	0.64	0.31	32	40	25	1	1	0	7793.2	2520.7	2570.4	12.3	10.1	0.56	0.39	36	28.3
C07	Absolute Quantification	ABS	27 trial 1	Ch2Unknown	TBP	Manual	43.2	QX200 ddPCR EvaGreen Supermix	864		46.4	40	687	18364	1	815	686	17549	0	19051	1.31	1.07	54.4	56.9	51.9	1	1	3148	7750.3	2639.5	2823.8	44.9	41.6	1.25	1.13	55.7	53.1
D07	Absolute Quantification	ABS	18 trial 1	Ch2Unknown	TBP	Manual	53.9	QX200 ddPCR EvaGreen Supermix	1078		57.5	50.2	836	17845	2	1242	834	16603	0	18681	1.64	1.37	60.1	62.2	58	1	1	3343	7764.3	2725.5	2951	55.7	52	1.57	1.44	61.2	59
E07	Absolute Quantification	ABS	16 trial 1	Ch2Unknown	TBP	Manual	44.6	QX200 ddPCR EvaGreen Supermix	892		47.8	41.3	719	18620	5	1310	714	17310	0	19339	2.03	1.69	65	67.1	63	1	1	3171	7725.8	2649.1	2837.8	46.2	42.9	1.94	1.77	66.1	64
F07	Absolute Quantification	ABS	15 trial 1	Ch2Unknown	TBP	Manual	41.5	QX200 ddPCR EvaGreen Supermix	830		44.7	38.3	645	17984	2	1482	643	16502	0	18629	2.57	2.14	70.2	72.1	68.3	1	1	3189	7666.9	2648.1	2821.9	43.1	39.8	2.47	2.24	71.2	69.2
G07	Absolute Quantification	ABS	14 trial 1	Ch2Unknown	TBP	Manual	35.8	QX200 ddPCR EvaGreen Supermix	716		38.8	32.8	547	17724	1	1268	546	16456	0	18271	2.61	2.13	70.3	72.4	68.2	1	1	3164	7712.6	2672.6	2823.5	37.3	34.2	2.49	2.25	71.4	69.2
H07	Absolute Quantification	ABS	13 trial 1	Ch2Unknown	TBP	Manual	42.4	QX200 ddPCR EvaGreen Supermix	848		45.7	39.1	643	17513	1	1014	642	16499	0	18156	1.75	1.44	61.5	63.8	59.1	1	1	3315	7661.5	2643.2	2820.9	44.1	40.7	1.68	1.52	62.7	60.3
B06	Absolute Quantification	ABS	11 trial 1	Ch2Unknown	TBP	Manual	29.3	QX200 ddPCR EvaGreen Supermix	586		32.1	26.5	421	16706	2	863	419	15843	0	17127	2.32	1.84	67.6	70.1	65	1	1	3404	7811.5	2771.3	2895.2	30.7	27.9	2.21	1.96	68.9	66.3
C06	Absolute Quantification	ABS	5 trial 1	Ch2Unknown	TBP	Manual	38.6	QX200 ddPCR EvaGreen Supermix	772		41.7	35.4	579	17370	1	1632	578	15738	0	17949	3.18	2.63	74.4	76.2	72.6	1	1	3206	7651.9	2736.2	2894.8	40.2	37	3.05	2.77	75.3	73.5
D06	Absolute Quantification	ABS	4 trial 1	Ch2Unknown	TBP	Manual	42.1	QX200 ddPCR EvaGreen Supermix	842		45.4	38.8	633	17369	2	1437	631	15932	0	18002	2.55	2.11	69.9	71.9	68	1	1	3239	7654.1	2738.4	2911.3	43.8	40.4	2.44	2.22	70.9	68.9
E06	Absolute Quantification	ABS	3 trial 1	Ch2Unknown	TBP	Manual	42.9	QX200 ddPCR EvaGreen Supermix	858		46.2	39.5	634	17086	1	1489	633	15597	0	17720	2.63	2.19	70.7	72.6	68.8	1	1	3259	7599.1	2760.4	2933.5	44.6	41.2	2.53	2.3	71.7	69.7
F06	Absolute Quantification	ABS	2 trial 1	Ch2Unknown	TBP	Manual	62.5	QX200 ddPCR EvaGreen Supermix	1250		66.7	58.4	860	15751	4	2329	856	13422	0	16611	3.07	2.62	74	75.5	72.5	1	1	3311	7801.5	2976	3225.9	64.7	60.4	2.96	2.73	74.8	73.2
G06	Absolute Quantification	ABS	1 trial 1	Ch2Unknown	TBP	Manual	36.2	QX200 ddPCR EvaGreen Supermix	724		39.2	33.1	540	17299	5	1257	535	16042	0	17839	2.63	2.15	70.5	72.6	68.4	1	1	3390	7705.6	2791.2	2939.9	37.7	34.6	2.51	2.26	71.5	69.4
A06	Absolute Quantification	ABS	12 trial 1	Ch2Unknown	TBP	Manual	39.6	QX200 ddPCR EvaGreen Supermix	792		43	36.2	534	15604	1	851	533	14753	0	16138	1.79	1.44	61.7	64.3	59.2	1	1	3331	7761.5	2743	2909.1	41.3	37.9	1.7	1.52	63	60.4
