# Supplementary material for: Development of a droplet digital PCR assay to detect illicit glucocorticoid administration in bovine
Source: PLoS One. 2022 Jul 15;17(7):e0271613. doi: 10.1371/journal.pone.0271613 (PMC9286227; doi:10.1371/journal.pone.0271613)
Supplement: S1 Dataset — (ZIP) [file pone.0271613.s011.zip › raw data/ddPCR_trials 2_3.xlsx]

## Sheet: raw data duplex ddPCR trial 2-3
Well	ExptType	Experiment	Sample	TargetType	Target	Status	Concentration	Supermix	CopiesPer20uLWell	FKBP5/TBP	PoissonConfMax	PoissonConfMin	Positives	Negatives	Ch1+Ch2+	Ch1+Ch2-	Ch1-Ch2+	Ch1-Ch2-	Linkage	AcceptedDroplets	PoissonRatioMax	PoissonRatioMin	FractionalAbundance	PoissonFractionalAbundanceMax	PoissonFractionalAbundanceMin	ReferenceAssayNumber	TargetAssayNumber	Threshold	MeanAmplitudeofPositives	MeanAmplitudeofNegatives	MeanAmplitudeTotal	PoissonConfMax68	PoissonConfMin68	PoissonRatioMax68	PoissonRatioMin68	PoissonFractionalAbundanceMax68	PoissonFractionalAbundanceMin68
A01	Absolute Quantification	ABS	14 trial 2	Ch1Unknown	FKBP5	Manual	11	QX200 ddPCR EvaGreen Supermix	220	1.27907	12.8	9.3	151	16044	5	146	113	15931	0.288	16195	1.59	0.97	56	62	50	1	1	6080	13934	5279.4	5360.1	11.9	10.1	1.44	1.12	59.2	53.1
B01	Absolute Quantification	ABS	13 trial 2	Ch1Unknown	FKBP5	Manual	38.4	QX200 ddPCR EvaGreen Supermix	768	1.74545	41.8	35	502	15129	1	501	288	14841	0	15631	2	1.5	63.6	67	60.3	1	1	7260	14144	6075	6334.2	40.1	36.7	1.88	1.62	65.3	61.9
D01	Absolute Quantification	ABS	11 trial 2	Ch1Unknown	FKBP5	Manual	16.4	QX200 ddPCR EvaGreen Supermix	328	1.33333	18.6	14.2	207	14759	1	206	155	14604	0	14966	1.61	1.05	57	62	52	1	1	6400	14200	5734.7	5851.8	17.5	15.2	1.47	1.19	59.7	54.5
E01	Absolute Quantification	ABS	10 trial 2	Ch1Unknown	FKBP5	Manual	25	QX200 ddPCR EvaGreen Supermix	500	1.20192	27.8	22.1	288	13432	6	282	234	13198	0.0858	13720	1.41	1	54.6	58.8	50.3	1	1	6315	14259	5576.9	5759.1	26.4	23.5	1.31	1.1	56.8	52.4
F01	Absolute Quantification	ABS	9 trial 2	Ch1Unknown	FKBP5	Manual	2.8	QX200 ddPCR EvaGreen Supermix	56	0.777778	3.7	2	40	16964	0	40	52	16912	0	17004	1.09	0.45	43	54	33	1	1	5776	13436	5128.2	5147.8	3.23	2.36	0.93	0.61	49	38
G01	Absolute Quantification	ABS	8 trial 2	Ch1Unknown	FKBP5	Manual	10.1	QX200 ddPCR EvaGreen Supermix	202	0.935185	11.9	8.4	124	14324	5	119	127	14197	0.321	14448	1.17	0.71	48	55	42	1	1	6131	14302	5270.1	5347.6	11.1	9.2	1.06	0.82	51.6	45.3
H01	Absolute Quantification	ABS	7 trial 2	Ch1Unknown	FKBP5	Manual	7.5	QX200 ddPCR EvaGreen Supermix	150	2.14286	9.1	6.1	94	14699	3	91	41	14658	0.218	14793	2.9	1.4	68	76	60	1	1	6241	14347	5348.8	5405.9	8.3	6.8	2.53	1.75	72.1	64.2
A02	Absolute Quantification	ABS	22 trial 2	Ch1Unknown	FKBP5	Manual	78.4	QX200 ddPCR EvaGreen Supermix	1568	2.88235	83	73.9	1119	16230	4	1115	392	15838	0	17349	3.22	2.56	74.3	76.5	72.1	1	1	8991	14765	6554	7083.6	80.8	76.1	3.06	2.72	75.4	73.2
B02	Absolute Quantification	ABS	21 trial 2	Ch1Unknown	FKBP5	Manual	131	QX200 ddPCR EvaGreen Supermix	2620	4.59649	137	125	1803	15273	4	1799	404	14869	0	17076	5.11	4.12	82.2	83.8	80.6	1	1	14572	14248	5970.7	6844.6	134.4	128.2	4.87	4.36	83	81.4
C02	Absolute Quantification	ABS	20 trial 2	Ch1Unknown	FKBP5	Manual	125	QX200 ddPCR EvaGreen Supermix	2500	3.57143	131	119	1745	15551	2	1743	505	15046	0	17296	3.93	3.22	78.1	79.8	76.5	1	1	14419	14131	5937.3	6764	128.1	122.1	3.76	3.39	79	77.3
D02	Absolute Quantification	ABS	19 trial 2	Ch1Unknown	FKBP5	Manual	110	QX200 ddPCR EvaGreen Supermix	2200	7.14286	115	104	1377	14112	2	1375	200	13912	0	15489	8.1	6	87.6	89.2	86	1	1	13651	13730	5330.9	6077.6	112.5	106.6	7.6	6.6	88.5	86.8
E02	Absolute Quantification	ABS	18 trial 2	Ch1Unknown	FKBP5	Manual	27.5	QX200 ddPCR EvaGreen Supermix	550	1.54494	30.2	24.8	398	16817	1	397	258	16559	0	17215	1.78	1.3	60.7	64.4	56.9	1	1	5604	13783	5343.8	5538.9	28.9	26.1	1.67	1.42	62.6	58.8
F02	Absolute Quantification	ABS	17 trial 2	Ch1Unknown	FKBP5	Manual	45.7	QX200 ddPCR EvaGreen Supermix	914	1.61484	49.4	41.9	566	14305	6	560	347	13958	0	14871	1.83	1.4	61.8	64.9	58.6	1	1	5656	13713	5398.2	5714.7	47.6	43.7	1.72	1.51	63.4	60.2
G02	Absolute Quantification	ABS	16 trial 2	Ch1Unknown	FKBP5	Manual	26.7	QX200 ddPCR EvaGreen Supermix	534	1.72258	29.6	23.9	336	14627	1	335	195	14432	0	14963	2.03	1.42	63.3	67.4	59.2	1	1	5520	13405	4912.5	5103.2	28.2	25.3	1.88	1.57	65.4	61.2
H02	Absolute Quantification	ABS	15 trial 2	Ch1Unknown	FKBP5	Manual	70.2	QX200 ddPCR EvaGreen Supermix	1404	3.3913	74.7	65.6	904	14712	3	901	270	14442	0	15616	3.84	2.92	77.2	79.6	74.8	1	1	11854	13378	4951.7	5439.5	72.5	67.8	3.61	3.15	78.4	76
A03	Absolute Quantification	ABS	6 trial 3	Ch1Unknown	FKBP5	Manual	4.9	QX200 ddPCR EvaGreen Supermix	98	2.04167	6.1	3.8	70	16889	0	70	35	16854	0	16959	2.8	1.2	67	76	58	1	1	5445	13386	4861.4	4896.6	5.5	4.3	2.42	1.59	71.3	62.1
B03	Absolute Quantification	ABS	5 trial 3	Ch1Unknown	FKBP5	Manual	12.1	QX200 ddPCR EvaGreen Supermix	242	0.623711	13.8	10.3	184	17832	1	183	293	17539	0	18016	0.74	0.51	38.4	42.8	34.1	1	1	5758	13599	5171.9	5258	13	11.2	0.68	0.57	40.6	36.2
C03	Absolute Quantification	ABS	4 trial 3	Ch1Unknown	FKBP5	Manual	7.1	QX200 ddPCR EvaGreen Supermix	142	1.39216	8.4	5.8	117	19308	0	117	84	19224	0	19425	1.79	1	58	65	51	1	1	5461	13444	4826.5	4878.4	7.8	6.5	1.59	1.19	61.7	54.8
D03	Absolute Quantification	ABS	3 trial 3	Ch1Unknown	FKBP5	Manual	3	QX200 ddPCR EvaGreen Supermix	60	2.30769	4	2.2	45	17540	0	45	20	17520	0	17585	3.4	1.1	69	81	58	1	1	4606	13112	4165.5	4188.4	3.49	2.59	2.9	1.6	75	64
E03	Absolute Quantification	ABS	2 trial 3	Ch1Unknown	FKBP5	Manual	32.5	QX200 ddPCR EvaGreen Supermix	650	2.68595	35.4	29.7	507	18086	2	505	188	17898	0	18593	3.14	2.24	72.9	76.2	69.6	1	1	5562	13398	4818	5052	34	31.1	2.92	2.46	74.6	71.2
F03	Absolute Quantification	ABS	1 trial 3	Ch1Unknown	FKBP5	Manual	11.2	QX200 ddPCR EvaGreen Supermix	224	0.761905	12.9	9.4	160	16784	1	159	209	16575	0	16944	0.92	0.6	43	48	38	1	1	5788	13749	5185.1	5266	12	10.3	0.84	0.68	45.8	40.6
G03	Absolute Quantification	ABS	24 trial 2	Ch1Unknown	FKBP5	Manual	102	QX200 ddPCR EvaGreen Supermix	2040	7.96875	107	97	1578	17500	4	1574	202	17298	0	19078	9.1	6.8	88.8	90.3	87.4	1	1	7958	14039	5804.4	6485.5	104.1	99	8.5	7.4	89.6	88.1
H03	Absolute Quantification	ABS	23 trial 2	Ch1Unknown	FKBP5	Manual	99	QX200 ddPCR EvaGreen Supermix	1980	6.97183	104	93	1352	15469	4	1348	198	15271	0	16821	8	5.9	87.4	89	85.8	1	1	12786	13363	5064.2	5731.2	101.3	95.9	7.5	6.4	88.2	86.6
A04	Absolute Quantification	ABS	23 trial 3	Ch1Unknown	FKBP5	Manual	66	QX200 ddPCR EvaGreen Supermix	1320	3.81503	70	62	1060	18373	3	1057	280	18093	0	19433	4.3	3.3	79.3	81.4	77.1	1	1	11481	13194	4754.9	5215.2	68	64	4.08	3.57	80.4	78.2
B04	Absolute Quantification	ABS	22 trial 3	Ch1Unknown	FKBP5	Manual	35	QX200 ddPCR EvaGreen Supermix	700	1.95531	37.8	32.2	590	19530	2	588	302	19228	0	20120	2.23	1.68	66.2	69.3	63.1	1	1	5466	13329	4693	4946.3	36.5	33.6	2.09	1.82	67.7	64.6
C04	Absolute Quantification	ABS	21 trial 3	Ch1Unknown	FKBP5	Manual	28.9	QX200 ddPCR EvaGreen Supermix	578	1.88889	31.5	26.3	488	19619	0	488	259	19360	0	20107	2.18	1.61	65.5	68.9	62.1	1	1	5486	13418	4954.6	5160.1	30.2	27.6	2.04	1.75	67.2	63.7
D04	Absolute Quantification	ABS	20 trial 3	Ch1Unknown	FKBP5	Manual	65.1	QX200 ddPCR EvaGreen Supermix	1302	7	69.2	61.1	994	17464	0	994	146	17318	0	18458	8.2	5.8	87.5	89.4	85.5	1	1	11591	13123	4386.6	4857.1	67.2	63.1	7.6	6.4	88.4	86.5
E04	Absolute Quantification	ABS	18 trial 3	Ch1Unknown	FKBP5	Manual	93.9	QX200 ddPCR EvaGreen Supermix	1878	6.80435	98.7	89	1428	17194	3	1425	214	16980	0	18622	7.8	5.8	87.2	88.8	85.6	1	1	12620	13223	4381.7	5059.7	96.3	91.4	7.3	6.31	88	86.4
F04	Absolute Quantification	ABS	17 trial 3	Ch1Unknown	FKBP5	Manual	53	QX200 ddPCR EvaGreen Supermix	1060	2.28448	56.8	49.1	742	16117	3	739	326	15791	0	16859	2.58	1.99	69.5	72.3	66.8	1	1	7318	13719	5254.1	5626.7	54.9	51	2.44	2.13	71	68.1
G04	Absolute Quantification	ABS	8 trial 3	Ch1Unknown	FKBP5	Manual	8.1	QX200 ddPCR EvaGreen Supermix	162	1.0125	9.6	6.7	119	17194	0	119	117	17077	0	17313	1.28	0.76	50	57	44	1	1	5596	13660	4829.1	4889.8	8.9	7.4	1.15	0.88	53.7	47.2
H04	Absolute Quantification	ABS	7 trial 3	Ch1Unknown	FKBP5	Manual	49.1	QX200 ddPCR EvaGreen Supermix	982	1.0815	52.7	45.6	737	17281	1	736	681	16600	0	18018	1.2	0.97	52	54.6	49.4	1	1	8987	14116	6341.9	6659.9	50.9	47.3	1.14	1.02	53.3	50.7
A05	Absolute Quantification	ABS	31 trial 3	Ch1Unknown	FKBP5	Manual	45	QX200 ddPCR EvaGreen Supermix	900	2.28426	48.2	41.7	729	18711	2	727	321	18390	0	19440	2.58	1.98	69.5	72.3	66.7	1	1	5585	13246	4765.1	5083.2	46.6	43.3	2.43	2.13	70.9	68.1
B05	Absolute Quantification	ABS	30 trial 3	Ch1Unknown	FKBP5	Manual	64.1	QX200 ddPCR EvaGreen Supermix	1282	2.09477	67.9	60.2	1058	18907	0	1058	512	18395	0	19965	2.32	1.87	67.7	70	65.4	1	1	11091	12900	4720.9	5154.3	66	62.1	2.21	1.98	68.9	66.5
C05	Absolute Quantification	ABS	29 trial 3	Ch1Unknown	FKBP5	Manual	25.2	QX200 ddPCR EvaGreen Supermix	504	2.57143	27.5	22.8	435	20126	1	434	169	19957	0	20561	3.03	2.12	72	75.6	68.5	1	1	6218	12923	4370.1	4551.1	26.4	24	2.81	2.34	73.9	70.2
D05	Absolute Quantification	ABS	28 trial 3	Ch1Unknown	FKBP5	Manual	24.7	QX200 ddPCR EvaGreen Supermix	494	3.0875	27.2	22.2	379	17842	0	379	124	17718	0	18221	3.7	2.5	75.5	79.2	71.7	1	1	9503	12811	3919.2	4104.2	26	23.5	3.4	2.76	77.4	73.6
E05	Absolute Quantification	ABS	27 trial 3	Ch1Unknown	FKBP5	Manual	76.6	QX200 ddPCR EvaGreen Supermix	1532	3.31602	81	72.2	1162	17280	1	1161	357	16923	0	18442	3.71	2.93	76.9	79	74.7	1	1	11707	12937	4528.3	5058.1	78.8	74.3	3.52	3.12	77.9	75.8
F05	Absolute Quantification	ABS	26 trial 3	Ch1Unknown	FKBP5	Manual	107	QX200 ddPCR EvaGreen Supermix	2140	3.41853	112	102	1665	17431	2	1663	500	16931	0	19096	3.77	3.08	77.4	79.1	75.7	1	1	12678	13293	5194.1	5900.3	110	104.7	3.6	3.25	78.3	76.5
G05	Absolute Quantification	ABS	25 trial 3	Ch1Unknown	FKBP5	Manual	29.3	QX200 ddPCR EvaGreen Supermix	586	2.3254	32	26.7	476	18861	1	475	205	18656	0	19337	2.71	1.95	69.9	73.4	66.5	1	1	4832	13044	4362.6	4576.3	30.7	28	2.52	2.13	71.7	68.2
H05	Absolute Quantification	ABS	24 trial 3	Ch1Unknown	FKBP5	Manual	36.8	QX200 ddPCR EvaGreen Supermix	736	2.2439	39.8	33.8	589	18542	3	586	262	18280	0	19131	2.57	1.92	69.2	72.2	66.1	1	1	5179	13208	4526	4793.3	38.3	35.3	2.41	2.08	70.7	67.6
H06	Absolute Quantification	ABS	32 trial 3	Ch1Unknown	FKBP5	Manual	17.5	QX200 ddPCR EvaGreen Supermix	350	4.06977	19.6	15.3	256	17108	0	256	63	17045	0	17364	5.2	3	80.3	84.7	76	1	1	9370	12993	4009.4	4141.8	18.6	16.4	4.7	3.5	82.6	78.1
H08	Absolute Quantification	ABS	w	Ch1Unknown	FKBP5	CHECK	No Call	QX200 ddPCR EvaGreen Supermix					0	17650	0	0	0	17650	0	17650						1	1	0	0	2992.4	2992.4
A01	Absolute Quantification	ABS	14 trial 2	Ch2Unknown	TBP	Manual	8.6	QX200 ddPCR EvaGreen Supermix	172		10.2	7.1	118	16077	5	146	113	15931	0.288	16195	1.59	0.97	56	62	50	1	1	3563	8475.6	3044	3083.6	9.4	7.8	1.44	1.12	59.2	53.1
B01	Absolute Quantification	ABS	13 trial 2	Ch2Unknown	TBP	Manual	22	QX200 ddPCR EvaGreen Supermix	440		24.5	19.4	289	15342	1	501	288	14841	0	15631	2	1.5	63.6	67	60.3	1	1	4131	8579.1	3345.7	3442.5	23.2	20.7	1.88	1.62	65.3	61.9
D01	Absolute Quantification	ABS	11 trial 2	Ch2Unknown	TBP	Manual	12.3	QX200 ddPCR EvaGreen Supermix	246		14.3	10.4	156	14810	1	206	155	14604	0	14966	1.61	1.05	57	62	52	1	1	3905	8631.1	3232.6	3288.8	13.3	11.3	1.47	1.19	59.7	54.5
E01	Absolute Quantification	ABS	10 trial 2	Ch2Unknown	TBP	Manual	20.8	QX200 ddPCR EvaGreen Supermix	416		23.4	18.1	240	13480	6	282	234	13198	0.0858	13720	1.41	1	54.6	58.8	50.3	1	1	4054	8576.4	3117.9	3213.4	22.1	19.4	1.31	1.1	56.8	52.4
F01	Absolute Quantification	ABS	9 trial 2	Ch2Unknown	TBP	Manual	3.6	QX200 ddPCR EvaGreen Supermix	72		4.7	2.7	52	16952	0	40	52	16912	0	17004	1.09	0.45	43	54	33	1	1	3782	8452	2973.4	2990.1	4.13	3.13	0.93	0.61	49	38
G01	Absolute Quantification	ABS	8 trial 2	Ch2Unknown	TBP	Manual	10.8	QX200 ddPCR EvaGreen Supermix	216		12.6	9	132	14316	5	119	127	14197	0.321	14448	1.17	0.71	48	55	42	1	1	3994	8511.9	3037.2	3087.3	11.7	9.9	1.06	0.82	51.6	45.3
H01	Absolute Quantification	ABS	7 trial 2	Ch2Unknown	TBP	Manual	3.5	QX200 ddPCR EvaGreen Supermix	70		4.6	2.6	44	14749	3	91	41	14658	0.218	14793	2.9	1.4	68	76	60	1	1	3933	8439.6	3099.7	3115.6	4.1	3	2.53	1.75	72.1	64.2
A02	Absolute Quantification	ABS	22 trial 2	Ch2Unknown	TBP	Manual	27.2	QX200 ddPCR EvaGreen Supermix	544		29.8	24.5	396	16953	4	1115	392	15838	0	17349	3.22	2.56	74.3	76.5	72.1	1	1	4386	8591.1	3593.2	3707.3	28.5	25.8	3.06	2.72	75.4	73.2
B02	Absolute Quantification	ABS	21 trial 2	Ch2Unknown	TBP	Manual	28.5	QX200 ddPCR EvaGreen Supermix	570		31.2	25.7	408	16668	4	1799	404	14869	0	17076	5.11	4.12	82.2	83.8	80.6	1	1	3916	8531.7	3422.8	3544.8	29.9	27	4.87	4.36	83	81.4
C02	Absolute Quantification	ABS	20 trial 2	Ch2Unknown	TBP	Manual	35	QX200 ddPCR EvaGreen Supermix	700		38.1	32	507	16789	2	1743	505	15046	0	17296	3.93	3.22	78.1	79.8	76.5	1	1	3925	8443.8	3342.7	3492.2	36.6	33.4	3.76	3.39	79	77.3
D02	Absolute Quantification	ABS	19 trial 2	Ch2Unknown	TBP	Manual	15.4	QX200 ddPCR EvaGreen Supermix	308		17.6	13.3	202	15287	2	1375	200	13912	0	15489	8.1	6	87.6	89.2	86	1	1	3543	8266.3	3198.1	3264.2	16.5	14.4	7.6	6.6	88.5	86.8
E02	Absolute Quantification	ABS	18 trial 2	Ch2Unknown	TBP	Manual	17.8	QX200 ddPCR EvaGreen Supermix	356		20	15.7	259	16956	1	397	258	16559	0	17215	1.78	1.3	60.7	64.4	56.9	1	1	3831	8348.3	3044.8	3124.6	18.9	16.7	1.67	1.42	62.6	58.8
F02	Absolute Quantification	ABS	17 trial 2	Ch2Unknown	TBP	Manual	28.3	QX200 ddPCR EvaGreen Supermix	566		31.2	25.3	353	14518	6	560	347	13958	0	14871	1.83	1.4	61.8	64.9	58.6	1	1	3797	8289.7	3029.4	3154.3	29.8	26.8	1.72	1.51	63.4	60.2
G02	Absolute Quantification	ABS	16 trial 2	Ch2Unknown	TBP	Manual	15.5	QX200 ddPCR EvaGreen Supermix	310		17.7	13.3	196	14767	1	335	195	14432	0	14963	2.03	1.42	63.3	67.4	59.2	1	1	3598	8182.7	2858.6	2928.4	16.6	14.4	1.88	1.57	65.4	61.2
H02	Absolute Quantification	ABS	15 trial 2	Ch2Unknown	TBP	Manual	20.7	QX200 ddPCR EvaGreen Supermix	414		23.2	18.3	273	15343	3	901	270	14442	0	15616	3.84	2.92	77.2	79.6	74.8	1	1	3462	8197.2	2944.1	3035.9	22	19.5	3.61	3.15	78.4	76
A03	Absolute Quantification	ABS	6 trial 3	Ch2Unknown	TBP	Manual	2.4	QX200 ddPCR EvaGreen Supermix	48		3.3	1.7	35	16924	0	70	35	16854	0	16959	2.8	1.2	67	76	58	1	1	3339	8138	2862.8	2873.7	2.86	2.04	2.42	1.59	71.3	62.1
B03	Absolute Quantification	ABS	5 trial 3	Ch2Unknown	TBP	Manual	19.4	QX200 ddPCR EvaGreen Supermix	388		21.6	17.1	294	17722	1	183	293	17539	0	18016	0.74	0.51	38.4	42.8	34.1	1	1	3838	8190	2906.8	2993	20.5	18.2	0.68	0.57	40.6	36.2
C03	Absolute Quantification	ABS	4 trial 3	Ch2Unknown	TBP	Manual	5.1	QX200 ddPCR EvaGreen Supermix	102		6.3	4.1	84	19341	0	117	84	19224	0	19425	1.79	1	58	65	51	1	1	3625	8178.5	2843	2866	5.7	4.6	1.59	1.19	61.7	54.8
D03	Absolute Quantification	ABS	3 trial 3	Ch2Unknown	TBP	Manual	1.3	QX200 ddPCR EvaGreen Supermix	26		2	0.8	20	17565	0	45	20	17520	0	17585	3.4	1.1	69	81	58	1	1	2977	8192.1	2615.4	2621.7	1.66	1.06	2.9	1.6	75	64
E03	Absolute Quantification	ABS	2 trial 3	Ch2Unknown	TBP	Manual	12.1	QX200 ddPCR EvaGreen Supermix	242		13.8	10.4	190	18403	2	505	188	17898	0	18593	3.14	2.24	72.9	76.2	69.6	1	1	3490	8060.2	2840.8	2894.1	13	11.2	2.92	2.46	74.6	71.2
F03	Absolute Quantification	ABS	1 trial 3	Ch2Unknown	TBP	Manual	14.7	QX200 ddPCR EvaGreen Supermix	294		16.7	12.7	210	16734	1	159	209	16575	0	16944	0.92	0.6	43	48	38	1	1	3770	8109.2	2949.9	3013.9	15.7	13.7	0.84	0.68	45.8	40.6
G03	Absolute Quantification	ABS	24 trial 2	Ch2Unknown	TBP	Manual	12.8	QX200 ddPCR EvaGreen Supermix	256		14.5	11	206	18872	4	1574	202	17298	0	19078	9.1	6.8	88.8	90.3	87.4	1	1	4044	7974.4	3367.5	3417.2	13.7	11.9	8.5	7.4	89.6	88.1
H03	Absolute Quantification	ABS	23 trial 2	Ch2Unknown	TBP	Manual	14.2	QX200 ddPCR EvaGreen Supermix	284		16.2	12.3	202	16619	4	1348	198	15271	0	16821	8	5.9	87.4	89	85.8	1	1	3420	7920.6	3055.5	3113.9	15.2	13.2	7.5	6.4	88.2	86.6
A04	Absolute Quantification	ABS	23 trial 3	Ch2Unknown	TBP	Manual	17.3	QX200 ddPCR EvaGreen Supermix	346		19.3	15.2	283	19150	3	1057	280	18093	0	19433	4.3	3.3	79.3	81.4	77.1	1	1	3434	7896.3	2850.3	2923.8	18.3	16.2	4.08	3.57	80.4	78.2
B04	Absolute Quantification	ABS	22 trial 3	Ch2Unknown	TBP	Manual	17.9	QX200 ddPCR EvaGreen Supermix	358		19.9	15.9	304	19816	2	588	302	19228	0	20120	2.23	1.68	66.2	69.3	63.1	1	1	3482	8028.2	2774.8	2854.2	18.9	16.9	2.09	1.82	67.7	64.6
C04	Absolute Quantification	ABS	21 trial 3	Ch2Unknown	TBP	Manual	15.3	QX200 ddPCR EvaGreen Supermix	306		17.1	13.4	259	19848	0	488	259	19360	0	20107	2.18	1.61	65.5	68.9	62.1	1	1	3612	7966	2869.5	2935.1	16.2	14.3	2.04	1.75	67.2	63.7
D04	Absolute Quantification	ABS	20 trial 3	Ch2Unknown	TBP	Manual	9.3	QX200 ddPCR EvaGreen Supermix	186		10.9	7.8	146	18312	0	994	146	17318	0	18458	8.2	5.8	87.5	89.4	85.5	1	1	3185	7984.1	2752.2	2793.6	10.1	8.6	7.6	6.4	88.4	86.5
E04	Absolute Quantification	ABS	18 trial 3	Ch2Unknown	TBP	Manual	13.8	QX200 ddPCR EvaGreen Supermix	276		15.6	12	217	18405	3	1425	214	16980	0	18622	7.8	5.8	87.2	88.8	85.6	1	1	3213	8009.6	2802.4	2863.1	14.7	12.9	7.3	6.31	88	86.4
F04	Absolute Quantification	ABS	17 trial 3	Ch2Unknown	TBP	Manual	23.2	QX200 ddPCR EvaGreen Supermix	464		25.7	20.7	329	16530	3	739	326	15791	0	16859	2.58	1.99	69.5	72.3	66.8	1	1	3804	8011.7	3009	3106.7	24.5	21.9	2.44	2.13	71	68.1
G04	Absolute Quantification	ABS	8 trial 3	Ch2Unknown	TBP	Manual	8	QX200 ddPCR EvaGreen Supermix	160		9.4	6.5	117	17196	0	119	117	17077	0	17313	1.28	0.76	50	57	44	1	1	3607	8043.2	2861.9	2896.9	8.7	7.2	1.15	0.88	53.7	47.2
H04	Absolute Quantification	ABS	7 trial 3	Ch2Unknown	TBP	Manual	45.4	QX200 ddPCR EvaGreen Supermix	908		48.8	42	682	17336	1	736	681	16600	0	18018	1.2	0.97	52	54.6	49.4	1	1	4321	8057.3	3293.5	3473.8	47.1	43.7	1.14	1.02	53.3	50.7
A05	Absolute Quantification	ABS	31 trial 3	Ch2Unknown	TBP	Manual	19.7	QX200 ddPCR EvaGreen Supermix	394		21.9	17.6	323	19117	2	727	321	18390	0	19440	2.58	1.98	69.5	72.3	66.7	1	1	3480	7845.8	2807.9	2891.6	20.8	18.6	2.43	2.13	70.9	68.1
B05	Absolute Quantification	ABS	30 trial 3	Ch2Unknown	TBP	Manual	30.6	QX200 ddPCR EvaGreen Supermix	612		33.2	27.9	512	19453	0	1058	512	18395	0	19965	2.32	1.87	67.7	70	65.4	1	1	3292	7704.4	2732	2859.5	31.9	29.2	2.21	1.98	68.9	66.5
C05	Absolute Quantification	ABS	29 trial 3	Ch2Unknown	TBP	Manual	9.8	QX200 ddPCR EvaGreen Supermix	196		11.2	8.3	170	20391	1	434	169	19957	0	20561	3.03	2.12	72	75.6	68.5	1	1	3346	7712.5	2647.9	2689.8	10.5	9	2.81	2.34	73.9	70.2
D05	Absolute Quantification	ABS	28 trial 3	Ch2Unknown	TBP	Manual	8	QX200 ddPCR EvaGreen Supermix	160		9.4	6.6	124	18097	0	379	124	17718	0	18221	3.7	2.5	75.5	79.2	71.7	1	1	2910	7787.6	2479.5	2515.6	8.8	7.3	3.4	2.76	77.4	73.6
E05	Absolute Quantification	ABS	27 trial 3	Ch2Unknown	TBP	Manual	23.1	QX200 ddPCR EvaGreen Supermix	462		25.5	20.7	358	18084	1	1161	357	16923	0	18442	3.71	2.93	76.9	79	74.7	1	1	3128	7722.8	2707.2	2804.5	24.3	21.8	3.52	3.12	77.9	75.8
F05	Absolute Quantification	ABS	26 trial 3	Ch2Unknown	TBP	Manual	31.3	QX200 ddPCR EvaGreen Supermix	626		34.1	28.6	502	18594	2	1663	500	16931	0	19096	3.77	3.08	77.4	79.1	75.7	1	1	3459	7750.6	2980.7	3106.1	32.7	29.9	3.6	3.25	78.3	76.5
G05	Absolute Quantification	ABS	25 trial 3	Ch2Unknown	TBP	Manual	12.6	QX200 ddPCR EvaGreen Supermix	252		14.3	10.9	206	19131	1	475	205	18656	0	19337	2.71	1.95	69.9	73.4	66.5	1	1	3332	7837.2	2663.8	2719	13.5	11.7	2.52	2.13	71.7	68.2
H05	Absolute Quantification	ABS	24 trial 3	Ch2Unknown	TBP	Manual	16.4	QX200 ddPCR EvaGreen Supermix	328		18.4	14.4	265	18866	3	586	262	18280	0	19131	2.57	1.92	69.2	72.2	66.1	1	1	3340	7862.2	2713.5	2784.8	17.4	15.4	2.41	2.08	70.7	67.6
H06	Absolute Quantification	ABS	32 trial 3	Ch2Unknown	TBP	Manual	4.3	QX200 ddPCR EvaGreen Supermix	86		5.4	3.3	63	17301	0	256	63	17045	0	17364	5.2	3	80.3	84.7	76	1	1	3221	7773.1	2569.6	2588.4	4.8	3.8	4.7	3.5	82.6	78.1
H08	Absolute Quantification	ABS	w	Ch2Unknown	TBP	CHECK	No Call	QX200 ddPCR EvaGreen Supermix					0	17650	0	0	0	17650	0	17650						1	1	0	0	2180.8	2180.8
F03	Absolute Quantification	ABS	12 trial 2	Ch1Unknown	FKBP5	Manual	8.9	QX200 ddPCR EvaGreen Supermix	178	1.53448
F04	Absolute Quantification	ABS	W	Ch1Unknown	FKBP5	CHECK	No Call	QX200 ddPCR EvaGreen Supermix
F03	Absolute Quantification	ABS	12 trial 2	Ch2Unknown	TBP	Manual	5.8	QX200 ddPCR EvaGreen Supermix	116
F04	Absolute Quantification	ABS	W	Ch2Unknown	TBP	CHECK	No Call	QX200 ddPCR EvaGreen Supermix
