# Supplementary material for: Development of a droplet digital PCR assay to detect illicit glucocorticoid administration in bovine
Source: PLoS One. 2022 Jul 15;17(7):e0271613. doi: 10.1371/journal.pone.0271613 (PMC9286227; doi:10.1371/journal.pone.0271613)
Supplement: S1 Dataset — (ZIP) [file pone.0271613.s011.zip › raw data/FKBP5 trials 1_2_3 efficiency.xlsx]

## Sheet: 0
	Target	Content	Biological Set Name	Sample	Cq	Cq Mean	Cq Std. Dev	Starting Quantity (SQ)	Log Starting Quantity	SQ Mean	Set Point	Well Note
	trial 1			pool cDNAs							60
	FKBP5	Std-1		17 ng	26.0919	26.0949	0.00417659	1	0	1	60
	FKBP5	Std-1			26.0978	26.0949	0.00417659	1	0	1	60
	FKBP5	Std-2		8,5 ng	27.3751	27.399	0.0337301	0.333333	-0.477121	0.333333	60
	FKBP5	Std-2			27.4228	27.399	0.0337301	0.333333	-0.477121	0.333333	60
	FKBP5	Std-3		4,25	29.0073	29.0203	0.0184342	0.111111	-0.954243	0.111111	60
	FKBP5	Std-3			29.0334	29.0203	0.0184342	0.111111	-0.954243	0.111111	60
	FKBP5	Std-4		2,125	30.3842	30.4751	0.128473	0.037037	-1.43136	0.037037	60
	FKBP5	Std-4			30.5659	30.4751	0.128473	0.037037	-1.43136	0.037037	60
	FKBP5	Std-5		1,0625 ng	32.3584	32.2841	0.105001	0.0123457	-1.90849	0.0123457	60
	FKBP5	Std-5			32.2099	32.2841	0.105001	0.0123457	-1.90849	0.0123457	60
	FKBP5	NTC				0	0			0	60
	FKBP5	NTC				0	0			0
	trial 2-3			pool cDNAs
	FKBP5	Std-06		17 ng	26.4637	27.1518	0.973117	1	0	1
	FKBP5	Std-06			27.8399	27.1518	0.973117	1	0	1
	FKBP5	Std-07		8,5 ng	28.2142	28.0838	0.184391	0.333333	-0.477121	0.333333
	FKBP5	Std-07			27.9534	28.0838	0.184391	0.333333	-0.477121	0.333333
	FKBP5	Std-08		4,25	29.708	29.5635	0.20432	0.111111	-0.954243	0.111111
	FKBP5	Std-08			29.419	29.5635	0.20432	0.111111	-0.954243	0.111111
	FKBP5	Std-09		2,125	31.2231	31.2269	0.00528467	0.037037	-1.43136	0.037037
	FKBP5	Std-09			31.2306	31.2269	0.00528467	0.037037	-1.43136	0.037037
	FKBP5	Std-10		1,0625 ng	33.4136	33.27	0.203033	0.0123457	-1.90849	0.0123457
	FKBP5	Std-10			33.1265	33.27	0.203033	0.0123457	-1.90849	0.0123457
	FKBP5	NTC			40.1875	40.1875	0
	FKBP5	NTC				0	0			0
