# Supplementary material for: Development of a droplet digital PCR assay to detect illicit glucocorticoid administration in bovine
Source: PLoS One. 2022 Jul 15;17(7):e0271613. doi: 10.1371/journal.pone.0271613 (PMC9286227; doi:10.1371/journal.pone.0271613)
Supplement: S1 Dataset — (ZIP) [file pone.0271613.s011.zip › raw data/inter assay.xlsx]

## Sheet: operator 1 
Well	ExptType	Experiment	ID Sample (trial 1)	TargetType	Target	Status	Concentration	Supermix	CopiesPer20uLWell	FKBP5/TBP	PoissonConfMax	PoissonConfMin	Positives	Negatives	Ch1+Ch2+	Ch1+Ch2-	Ch1-Ch2+	Ch1-Ch2-	Linkage	AcceptedDroplets	Ratio	PoissonRatioMax	PoissonRatioMin	FractionalAbundance	PoissonFractionalAbundanceMax	PoissonFractionalAbundanceMin	ReferenceAssayNumber	TargetAssayNumber	Threshold	MeanAmplitudeofPositives	MeanAmplitudeofNegatives	MeanAmplitudeTotal	PoissonConfMax68	PoissonConfMin68	PoissonRatioMax68	PoissonRatioMin68	PoissonFractionalAbundanceMax68	PoissonFractionalAbundanceMin68
F01	Absolute Quantification	ABS	6	Ch1Unknown	FKBP5	Manual	122	QX200 ddPCR EvaGreen Supermix	2440	2.10345	130	114	841	7686	9	832	402	7284	0	8527	2.1	2.35	1.85	67.8	70.3	65.2	1	1	12150	11667	5369.7	5990.8	126.4	118	2.23	1.98	69.1	66.4
F02	Absolute Quantification	ABS	6	Ch1Unknown	FKBP5	Manual	124	QX200 ddPCR EvaGreen Supermix	2480	1.92248	130	118	1572	14154	5	1567	834	13320	0	15726	1.92	2.08	1.76	65.8	67.7	63.9	1	1	10797	11775	5646.7	6259.3	127	120.8	2	1.84	66.7	64.8
F03	Absolute Quantification	ABS	6	Ch1Unknown	FKBP5	Manual	103	QX200 ddPCR EvaGreen Supermix	2060	1.91095	109	98	1277	13914	5	1272	675	13239	0	15191	1.92	2.1	1.74	65.7	67.8	63.6	1	1	6085	11862	5313.6	5864	106.2	100.4	2.01	1.83	66.8	64.7
F04	Absolute Quantification	ABS	7	Ch1Unknown	FKBP5	Manual	106	QX200 ddPCR EvaGreen Supermix	2120	2.07843	112	100	1103	11676	7	1096	535	11141	0	12779	2.08	2.3	1.87	67.6	69.8	65.3	1	1	11188	11904	5226.1	5802.5	109.4	103	2.19	1.97	68.7	66.4
F05	Absolute Quantification	ABS	7	Ch1Unknown	FKBP5	Manual	105	QX200 ddPCR EvaGreen Supermix	2100	2.16942	111	99	1133	12176	9	1124	527	11649	0	13309	2.16	2.39	1.94	68.4	70.6	66.2	1	1	11522	12187	5170.9	5768.2	107.8	101.6	2.28	2.05	69.5	67.3
F06	Absolute Quantification	ABS	7	Ch1Unknown	FKBP5	Manual	104	QX200 ddPCR EvaGreen Supermix	2080	2.14876	110	98	1290	13941	16	1274	598	13343	0	15231	2.15	2.36	1.94	68.3	70.3	66.2	1	1	11514	12053	5074.8	5665.8	107	101.2	2.26	2.05	69.3	67.2
F07	Absolute Quantification	ABS	8	Ch1Unknown	FKBP5	Manual	127	QX200 ddPCR EvaGreen Supermix	2540	3.2987	133	121	1556	13673	6	1550	484	13189	0	15229	3.3	3.63	2.96	76.7	78.5	74.9	1	1	6702	12061	4931.6	5660	130	123.6	3.47	3.12	77.6	75.8
F08	Absolute Quantification	ABS	8	Ch1Unknown	FKBP5	Manual	152	QX200 ddPCR EvaGreen Supermix	3040	3.53488	159	145	1885	13698	8	1877	551	13147	0	15583	3.53	3.86	3.2	77.9	79.5	76.3	1	1	6765	11943	5084.4	5914	155.2	148.2	3.7	3.36	78.8	77.1
G01	Absolute Quantification	ABS	8	Ch1Unknown	FKBP5	Manual	139	QX200 ddPCR EvaGreen Supermix	2780	3.49246	147	131	1194	9518	2	1192	354	9164	0	10712	3.5	3.91	3.08	77.8	79.8	75.7	1	1	0	12020	4929.6	5720	143.1	135	3.71	3.29	78.8	76.7
G02	Absolute Quantification	ABS	30	Ch1Unknown	FKBP5	Manual	44.2	QX200 ddPCR EvaGreen Supermix	884	0.896552	48.2	40.1	459	11995	8	451	503	11492	0	12454	0.9	1.01	0.78	47.3	50.4	44.1	1	1	0	12224	5046.8	5311.3	46.2	42.1	0.95	0.84	48.9	45.7
G03	Absolute Quantification	ABS	30	Ch1Unknown	FKBP5	Manual	39	QX200 ddPCR EvaGreen Supermix	780	0.94431	42.2	35.8	566	16791	3	563	596	16195	0	17357	0.94	1.05	0.84	48.6	51.4	45.7	1	1	5641	12018	4864.1	5097.4	40.6	37.4	1	0.89	50	47.1
G04	Absolute Quantification	ABS	30	Ch1Unknown	FKBP5	Manual	36.9	QX200 ddPCR EvaGreen Supermix	738	0.780127	40.2	33.6	482	15137	1	481	614	14523	0	15619	0.78	0.87	0.69	43.8	46.8	40.9	1	1	5597	12063	4944.8	5164.4	38.6	35.2	0.828	0.733	45.3	42.3
G05	Absolute Quantification	ABS	31	Ch1Unknown	FKBP5	Manual	33.3	QX200 ddPCR EvaGreen Supermix	666	1.21978	36.6	30	393	13679	1	392	322	13357	0	14072	1.22	1.4	1.04	55	58.6	51.3	1	1	5636	11957	4478.8	4687.7	35	31.6	1.31	1.13	56.8	53.1
G06	Absolute Quantification	ABS	31	Ch1Unknown	FKBP5	Manual	36.7	QX200 ddPCR EvaGreen Supermix	734	1.34926	39.9	33.6	518	16342	1	517	384	15958	0	16860	1.35	1.53	1.17	57.5	60.7	54.2	1	1	6047	12239	4498.4	4736.2	38.3	35.1	1.44	1.26	59.1	55.8
G07	Absolute Quantification	ABS	31	Ch1Unknown	FKBP5	Manual	40.5	QX200 ddPCR EvaGreen Supermix	810	1.23476	44.2	36.8	465	13275	2	463	376	12899	0	13740	1.23	1.4	1.07	55.2	58.6	51.9	1	1	5003	11876	4550.9	4798.9	42.4	38.6	1.32	1.15	57	53.5
G08	Absolute Quantification	ABS	32	Ch1Unknown	FKBP5	Manual	48.3	QX200 ddPCR EvaGreen Supermix	966	1.26772	52.3	44.3	561	13379	4	557	440	12939	0	13940	1.27	1.43	1.11	55.9	59	52.9	1	1	5084	11945	4467.4	4768.3	50.4	46.3	1.35	1.19	57.5	54.4
H01	Absolute Quantification	ABS	32	Ch1Unknown	FKBP5	Manual	50.9	QX200 ddPCR EvaGreen Supermix	1018	1.35372	54.5	47.4	788	17808	5	783	580	17228	0	18596	1.35	1.5	1.21	57.5	60.1	54.9	1	1	9810	11976	4451.2	4770.1	52.8	49.1	1.43	1.28	58.9	56.2
H02	Absolute Quantification	ABS	32	Ch1Unknown	FKBP5	Manual	50.3	QX200 ddPCR EvaGreen Supermix	1006	1.33422	54	46.6	725	16598	6	719	540	16058	0	17323	1.33	1.48	1.19	57.2	59.9	54.5	1	1	4981	11699	4307.7	4617	52.2	48.4	1.41	1.26	58.6	55.8
H03	Absolute Quantification	ABS	w	Ch1Unknown	FKBP5	OK	0.49	QX200 ddPCR EvaGreen Supermix	9.8		0.96	0.21	7	16711	0	7	0	16711	0	16718							1	1	3721	7761.1	3096.7	3098.7	0.7	0.33
F01	Absolute Quantification	ABS	6	Ch2Unknown	TBP	Manual	58	QX200 ddPCR EvaGreen Supermix	1160		64	53	411	8116	9	832	402	7284	0	8527	2.1	2.35	1.85	67.8	70.3	65.2	1	1	3656	7466.8	2756.7	2983.8	61	55.3	2.23	1.98	69.1	66.4
F02	Absolute Quantification	ABS	6	Ch2Unknown	TBP	Manual	64.5	QX200 ddPCR EvaGreen Supermix	1290		68.9	60.1	839	14887	5	1567	834	13320	0	15726	1.92	2.08	1.76	65.8	67.7	63.9	1	1	3436	7437.8	2843	3088.1	66.7	62.3	2	1.84	66.7	64.8
F03	Absolute Quantification	ABS	6	Ch2Unknown	TBP	Manual	53.9	QX200 ddPCR EvaGreen Supermix	1078		57.9	49.8	680	14511	5	1272	675	13239	0	15191	1.92	2.1	1.74	65.7	67.8	63.6	1	1	3417	7448.6	2748.2	2958.7	55.9	51.8	2.01	1.83	66.8	64.7
F04	Absolute Quantification	ABS	7	Ch2Unknown	TBP	Manual	51	QX200 ddPCR EvaGreen Supermix	1020		55.3	46.7	542	12237	7	1096	535	11141	0	12779	2.08	2.3	1.87	67.6	69.8	65.3	1	1	3390	7409.8	2718.1	2917.1	53.2	48.8	2.19	1.97	68.7	66.4
F05	Absolute Quantification	ABS	7	Ch2Unknown	TBP	Manual	48.4	QX200 ddPCR EvaGreen Supermix	968		52.5	44.3	536	12773	9	1124	527	11649	0	13309	2.16	2.39	1.94	68.4	70.6	66.2	1	1	3260	7501.2	2721.3	2913.8	50.5	46.3	2.28	2.05	69.5	67.3
F06	Absolute Quantification	ABS	7	Ch2Unknown	TBP	Manual	48.4	QX200 ddPCR EvaGreen Supermix	968		52.2	44.6	614	14617	16	1274	598	13343	0	15231	2.15	2.36	1.94	68.3	70.3	66.2	1	1	3300	7333.2	2669.7	2857.7	50.4	46.5	2.26	2.05	69.3	67.2
F07	Absolute Quantification	ABS	8	Ch2Unknown	TBP	Manual	38.5	QX200 ddPCR EvaGreen Supermix	770		41.9	35.1	490	14739	6	1550	484	13189	0	15229	3.3	3.63	2.96	76.7	78.5	74.9	1	1	3335	7378	2729.5	2879.1	40.2	36.7	3.47	3.12	77.6	75.8
F08	Absolute Quantification	ABS	8	Ch2Unknown	TBP	Manual	43	QX200 ddPCR EvaGreen Supermix	860		46.5	39.4	559	15024	8	1877	551	13147	0	15583	3.53	3.86	3.2	77.9	79.5	76.3	1	1	3302	7191.9	2788.9	2946.9	44.8	41.2	3.7	3.36	78.8	77.1
G01	Absolute Quantification	ABS	8	Ch2Unknown	TBP	Manual	39.8	QX200 ddPCR EvaGreen Supermix	796		43.9	35.6	356	10356	2	1192	354	9164	0	10712	3.5	3.91	3.08	77.8	79.8	75.7	1	1	0	7432.1	2723.7	2880.1	41.9	37.7	3.71	3.29	78.8	76.7
G02	Absolute Quantification	ABS	30	Ch2Unknown	TBP	Manual	49.3	QX200 ddPCR EvaGreen Supermix	986		53.6	45	511	11943	8	451	503	11492	0	12454	0.9	1.01	0.78	47.3	50.4	44.1	1	1	0	7293.7	2537.2	2732.3	51.5	47.1	0.95	0.84	48.9	45.7
G03	Absolute Quantification	ABS	30	Ch2Unknown	TBP	Manual	41.3	QX200 ddPCR EvaGreen Supermix	826		44.6	38	599	16758	3	563	596	16195	0	17357	0.94	1.05	0.84	48.6	51.4	45.7	1	1	3297	7209.4	2499.9	2662.4	43	39.6	1	0.89	50	47.1
G04	Absolute Quantification	ABS	30	Ch2Unknown	TBP	Manual	47.3	QX200 ddPCR EvaGreen Supermix	946		51	43.5	615	15004	1	481	614	14523	0	15619	0.78	0.87	0.69	43.8	46.8	40.9	1	1	3291	7225.6	2487.5	2674	49.2	45.4	0.828	0.733	45.3	42.3
G05	Absolute Quantification	ABS	31	Ch2Unknown	TBP	Manual	27.3	QX200 ddPCR EvaGreen Supermix	546		30.3	24.3	323	13749	1	392	322	13357	0	14072	1.22	1.4	1.04	55	58.6	51.3	1	1	3212	7220.6	2427.2	2537.2	28.8	25.8	1.31	1.13	56.8	53.1
G06	Absolute Quantification	ABS	31	Ch2Unknown	TBP	Manual	27.2	QX200 ddPCR EvaGreen Supermix	544		29.9	24.5	385	16475	1	517	384	15958	0	16860	1.35	1.53	1.17	57.5	60.7	54.2	1	1	3132	7247.5	2448.9	2558.5	28.6	25.8	1.44	1.26	59.1	55.8
G07	Absolute Quantification	ABS	31	Ch2Unknown	TBP	Manual	32.8	QX200 ddPCR EvaGreen Supermix	656		36.1	29.5	378	13362	2	463	376	12899	0	13740	1.23	1.4	1.07	55.2	58.6	51.9	1	1	3131	7071.9	2409.3	2537.5	34.5	31.1	1.32	1.15	57	53.5
G08	Absolute Quantification	ABS	32	Ch2Unknown	TBP	Manual	38.1	QX200 ddPCR EvaGreen Supermix	762		41.6	34.5	444	13496	4	557	440	12939	0	13940	1.27	1.43	1.11	55.9	59	52.9	1	1	3167	7191.1	2390.3	2543.2	39.9	36.3	1.35	1.19	57.5	54.4
H01	Absolute Quantification	ABS	32	Ch2Unknown	TBP	Manual	37.6	QX200 ddPCR EvaGreen Supermix	752		40.7	34.6	585	18011	5	783	580	17228	0	18596	1.35	1.5	1.21	57.5	60.1	54.9	1	1	3066	7144.1	2376.1	2526.1	39.2	36.1	1.43	1.28	58.9	56.2
H02	Absolute Quantification	ABS	32	Ch2Unknown	TBP	Manual	37.7	QX200 ddPCR EvaGreen Supermix	754		40.8	34.5	546	16777	6	719	540	16058	0	17323	1.33	1.48	1.19	57.2	59.9	54.5	1	1	3054	6949.8	2330	2475.6	39.3	36.1	1.41	1.26	58.6	55.8
H03	Absolute Quantification	ABS	w	Ch2Unknown	TBP	CHECK	No Call	QX200 ddPCR EvaGreen Supermix					0	16718	0	7	0	16711	0	16718							1	1	0	0	2008.4	2008.4

## Sheet: operator 2
Well	ExptType	Experiment	ID Sample (trial 1)	TargetType	Target	Status	Concentration	Supermix	CopiesPer20uLWell	FKBP5/TBP	TotalConfMin	PoissonConfMax	PoissonConfMin	Positives	Negatives	Ch1+Ch2+	Ch1+Ch2-	Ch1-Ch2+	Ch1-Ch2-	Linkage	UnknownCopies	TotalRatioMin	PoissonRatioMax	PoissonRatioMin	TotalFractionalAbundanceMin	PoissonFractionalAbundanceMax	PoissonFractionalAbundanceMin	ReferenceAssayNumber	TargetAssayNumber	Threshold	MeanAmplitudeofPositives	MeanAmplitudeofNegatives	TotalConfMin68	PoissonConfMax68	TotalRatioMin68	PoissonRatioMax68	TotalFractionalAbundanceMin68	PoissonFractionalAbundanceMax68
D01	Absolute Quantification	ABS	6	Ch1Unknown	FKBP5	Manual	114	QX200 ddPCR EvaGreen Supermix	2280	1.91919	119	108	1639	16138	20	1619	855	15283	0	17777	1.92	2.07	1.76	65.7	67.6	63.9	1	1	7082	12889	6616.9	7195.2	116.6	111	2	1.84	66.7	64.8
D02	Absolute Quantification	ABS	6	Ch1Unknown	FKBP5	Manual	102	QX200 ddPCR EvaGreen Supermix	2040	1.97292	107	96	1398	15498	16	1382	711	14787	0	16896	1.96	2.14	1.79	66.3	68.3	64.3	1	1	7112	13013	6372.6	6922	104.3	98.9	2.05	1.87	67.3	65.2
D03	Absolute Quantification	ABS	6	Ch1Unknown	FKBP5	Manual	97	QX200 ddPCR EvaGreen Supermix	1940	1.81308	102	91	1319	15428	7	1312	737	14691	0	16747	1.81	1.97	1.64	64.4	66.4	62.3	1	1	6949	12839	6381.5	6890.1	99.2	93.9	1.89	1.72	65.4	63.3
D04	Absolute Quantification	ABS	7	Ch1Unknown	FKBP5	Manual	99	QX200 ddPCR EvaGreen Supermix	1980	2.01629	104	93	1356	15499	12	1344	677	14822	0	16855	2.01	2.19	1.83	66.8	68.8	64.7	1	1	6735	12783	6227.8	6755.2	101.4	96	2.1	1.92	67.8	65.7
D05	Absolute Quantification	ABS	7	Ch1Unknown	FKBP5	Manual	106	QX200 ddPCR EvaGreen Supermix	2120	2.12425	111	100	1478	15706	11	1467	703	15003	0	17184	2.12	2.31	1.93	67.9	69.9	66	1	1	6955	12878	6238.1	6809.2	108.6	103.1	2.22	2.02	68.9	66.9
D06	Absolute Quantification	ABS	7	Ch1Unknown	FKBP5	Manual	115	QX200 ddPCR EvaGreen Supermix	2300	2.20729	121	109	1618	15766	12	1606	741	15025	0	17384	2.21	2.4	2.02	68.8	70.7	67	1	1	11251	12885	6279.7	6894.4	117.8	112.1	2.3	2.11	69.8	67.9
D07	Absolute Quantification	ABS	8	Ch1Unknown	FKBP5	Manual	135	QX200 ddPCR EvaGreen Supermix	2700	3.06122	141	129	1770	14563	16	1754	585	13978	0	16333	3.06	3.34	2.78	75.4	77.1	73.6	1	1	12938	13087	6142.4	6895	138.2	131.7	3.2	2.92	76.2	74.5
D08	Absolute Quantification	ABS	8	Ch1Unknown	FKBP5	Manual	144	QX200 ddPCR EvaGreen Supermix	2880	3.73057	151	137	1754	13494	9	1745	483	13011	0	15248	3.73	4.1	3.35	78.8	80.5	77.2	1	1	13216	12889	6023.3	6813.1	147.2	140.3	3.92	3.54	79.7	78
E01	Absolute Quantification	ABS	8	Ch1Unknown	FKBP5	Manual	125	QX200 ddPCR EvaGreen Supermix	2500	3.18878	131	120	1722	15308	5	1717	553	14755	0	17030	3.2	3.51	2.89	76.2	77.9	74.5	1	1	12367	12671	5881.1	6567.7	128.4	122.4	3.36	3.04	77.1	75.3
E02	Absolute Quantification	ABS	30	Ch1Unknown	FKBP5	Manual	36.9	QX200 ddPCR EvaGreen Supermix	738	0.783439	40	33.7	530	16646	13	517	661	15985	0	17176	0.78	0.87	0.69	43.9	46.7	41.1	1	1	11394	13267	6047	6269.8	38.5	35.3	0.828	0.738	45.3	42.5
E03	Absolute Quantification	ABS	30	Ch1Unknown	FKBP5	Manual	39.7	QX200 ddPCR EvaGreen Supermix	794	0.918981	43.2	36.2	491	14305	16	475	517	13788	0	14796	0.92	1.03	0.81	47.9	51	44.9	1	1	11550	13395	5874	6123.6	41.5	37.9	0.98	0.86	49.5	46.4
E04	Absolute Quantification	ABS	30	Ch1Unknown	FKBP5	Manual	35.8	QX200 ddPCR EvaGreen Supermix	716	0.761702	38.9	32.8	520	16807	9	511	669	16138	0	17327	0.76	0.85	0.68	43.3	46.1	40.5	1	1	11259	13025	5934.4	6147.2	37.4	34.3	0.808	0.719	44.7	41.9
E05	Absolute Quantification	ABS	31	Ch1Unknown	FKBP5	Manual	33	QX200 ddPCR EvaGreen Supermix	660	1.14583	36	30	470	16506	9	461	402	16104	0	16976	1.15	1.3	0.99	53.4	56.7	50.1	1	1	10956	12974	5484.4	5691.7	34.6	31.5	1.22	1.07	55.1	51.7
E06	Absolute Quantification	ABS	31	Ch1Unknown	FKBP5	Manual	34.8	QX200 ddPCR EvaGreen Supermix	696	1.20833	37.9	31.8	494	16436	1	493	408	16028	0	16930	1.21	1.37	1.05	54.8	58	51.5	1	1	5817	12571	5476.1	5683.1	36.4	33.3	1.29	1.13	56.4	53.1
E07	Absolute Quantification	ABS	31	Ch1Unknown	FKBP5	Manual	29.8	QX200 ddPCR EvaGreen Supermix	596	1.14615	32.6	26.9	410	16008	3	407	356	15652	0	16418	1.14	1.31	0.98	53.4	56.9	49.8	1	1	5985	12725	5328.8	5513.5	31.2	28.3	1.23	1.06	55.2	51.6
E08	Absolute Quantification	ABS	32	Ch1Unknown	FKBP5	Manual	44.3	QX200 ddPCR EvaGreen Supermix	886	1.14767	48	40.6	556	14488	5	551	481	14007	0	15044	1.15	1.29	1.01	53.4	56.4	50.4	1	1	6341	12739	5483	5751.2	46.2	42.4	1.22	1.08	55	51.9
F01	Absolute Quantification	ABS	32	Ch1Unknown	FKBP5	Manual	46.6	QX200 ddPCR EvaGreen Supermix	932	1.27322	50.1	43.2	702	17367	12	690	542	16825	0	18069	1.27	1.41	1.13	56	58.7	53.3	1	1	6294	12778	5352.2	5640.7	48.4	44.9	1.34	1.2	57.4	54.6
F02	Absolute Quantification	ABS	32	Ch1Unknown	FKBP5	Manual	43.1	QX200 ddPCR EvaGreen Supermix	862	1.25291	46.4	39.7	631	16919	4	627	502	16417	0	17550	1.25	1.4	1.11	55.6	58.5	52.7	1	1	5746	12504	5234.7	5496	44.8	41.4	1.33	1.18	57.1	54.1
F04	Absolute Quantification	ABS	W	Ch1Unknown	FKBP5	CHECK	No Call	QX200 ddPCR EvaGreen Supermix					0	17863	0	0	0	17863	0	17863							1	1	0	0	4001.3	4001.3
D01	Absolute Quantification	ABS	6	Ch2Unknown	TBP	Manual	59.4	QX200 ddPCR EvaGreen Supermix	1188		63.3	55.5	875	16902	20	1619	855	15283	0	17777	1.92	2.07	1.76	65.7	67.6	63.9	1	1	4190	8550.8	3463.3	3713.8	61.4	57.4	2	1.84	66.7	64.8
D02	Absolute Quantification	ABS	6	Ch2Unknown	TBP	Manual	51.7	QX200 ddPCR EvaGreen Supermix	1034		55.5	48	727	16169	16	1382	711	14787	0	16896	1.96	2.14	1.79	66.3	68.3	64.3	1	1	4144	8560.5	3375.6	3598.7	53.7	49.8	2.05	1.87	67.3	65.2
D03	Absolute Quantification	ABS	6	Ch2Unknown	TBP	Manual	53.5	QX200 ddPCR EvaGreen Supermix	1070		57.3	49.6	744	16003	7	1312	737	14691	0	16747	1.81	1.97	1.64	64.4	66.4	62.3	1	1	4083	8514.9	3343.2	3573	55.4	51.5	1.89	1.72	65.4	63.3
D04	Absolute Quantification	ABS	7	Ch2Unknown	TBP	Manual	49.1	QX200 ddPCR EvaGreen Supermix	982		52.8	45.4	689	16166	12	1344	677	14822	0	16855	2.01	2.19	1.83	66.8	68.8	64.7	1	1	4007	8453.5	3314.4	3524.5	51	47.2	2.1	1.92	67.8	65.7
D05	Absolute Quantification	ABS	7	Ch2Unknown	TBP	Manual	49.9	QX200 ddPCR EvaGreen Supermix	998		53.6	46.3	714	16470	11	1467	703	15003	0	17184	2.12	2.31	1.93	67.9	69.9	66	1	1	4012	8341.4	3315.1	3523.9	51.8	48.1	2.22	2.02	68.9	66.9
D06	Absolute Quantification	ABS	7	Ch2Unknown	TBP	Manual	52.1	QX200 ddPCR EvaGreen Supermix	1042		55.8	48.4	753	16631	12	1606	741	15025	0	17384	2.21	2.4	2.02	68.8	70.7	67	1	1	4029	8469.8	3348	3569.9	54	50.2	2.3	2.11	69.8	67.9
D07	Absolute Quantification	ABS	8	Ch2Unknown	TBP	Manual	44.1	QX200 ddPCR EvaGreen Supermix	882		47.6	40.6	601	15732	16	1754	585	13978	0	16333	3.06	3.34	2.78	75.4	77.1	73.6	1	1	4092	8444.6	3379.3	3565.7	45.9	42.3	3.2	2.92	76.2	74.5
D08	Absolute Quantification	ABS	8	Ch2Unknown	TBP	Manual	38.6	QX200 ddPCR EvaGreen Supermix	772		42	35.2	492	14756	9	1745	483	13011	0	15248	3.73	4.1	3.35	78.8	80.5	77.2	1	1	3962	8400.3	3367.6	3530	40.3	36.8	3.92	3.54	79.7	78
E01	Absolute Quantification	ABS	8	Ch2Unknown	TBP	Manual	39.2	QX200 ddPCR EvaGreen Supermix	784		42.5	35.9	558	16472	5	1717	553	14755	0	17030	3.2	3.51	2.89	76.2	77.9	74.5	1	1	3900	8270.8	3257.1	3421.4	40.9	37.5	3.36	3.04	77.1	75.3
E02	Absolute Quantification	ABS	30	Ch2Unknown	TBP	Manual	47.1	QX200 ddPCR EvaGreen Supermix	942		50.7	43.5	674	16502	13	517	661	15985	0	17176	0.78	0.87	0.69	43.9	46.7	41.1	1	1	4165	8242.9	3101.2	3302.9	48.9	45.3	0.828	0.738	45.3	42.5
E03	Absolute Quantification	ABS	30	Ch2Unknown	TBP	Manual	43.2	QX200 ddPCR EvaGreen Supermix	864		46.8	39.5	533	14263	16	475	517	13788	0	14796	0.92	1.03	0.81	47.9	51	44.9	1	1	4169	8246.7	3087.4	3273.3	45	41.3	0.98	0.86	49.5	46.4
E04	Absolute Quantification	ABS	30	Ch2Unknown	TBP	Manual	47	QX200 ddPCR EvaGreen Supermix	940		50.5	43.4	678	16649	9	511	669	16138	0	17327	0.76	0.85	0.68	43.3	46.1	40.5	1	1	4093	8235.1	3065.1	3267.4	48.8	45.2	0.808	0.719	44.7	41.9
E05	Absolute Quantification	ABS	31	Ch2Unknown	TBP	Manual	28.8	QX200 ddPCR EvaGreen Supermix	576		31.6	26	411	16565	9	461	402	16104	0	16976	1.15	1.3	0.99	53.4	56.7	50.1	1	1	3981	8259.4	2996	3123.4	30.3	27.4	1.22	1.07	55.1	51.7
E06	Absolute Quantification	ABS	31	Ch2Unknown	TBP	Manual	28.8	QX200 ddPCR EvaGreen Supermix	576		31.6	26	409	16521	1	493	408	16028	0	16930	1.21	1.37	1.05	54.8	58	51.5	1	1	3885	8137.9	2980.7	3105.3	30.2	27.3	1.29	1.13	56.4	53.1
E07	Absolute Quantification	ABS	31	Ch2Unknown	TBP	Manual	26	QX200 ddPCR EvaGreen Supermix	520		28.7	23.3	359	16059	3	407	356	15652	0	16418	1.14	1.31	0.98	53.4	56.9	49.8	1	1	3830	8111.9	2935.6	3048.8	27.4	24.6	1.23	1.06	55.2	51.6
E08	Absolute Quantification	ABS	32	Ch2Unknown	TBP	Manual	38.6	QX200 ddPCR EvaGreen Supermix	772		42.1	35.2	486	14558	5	551	481	14007	0	15044	1.15	1.29	1.01	53.4	56.4	50.4	1	1	3798	8073.3	2942.6	3108.3	40.4	36.9	1.22	1.08	55	51.9
F01	Absolute Quantification	ABS	32	Ch2Unknown	TBP	Manual	36.6	QX200 ddPCR EvaGreen Supermix	732		39.7	33.6	554	17515	12	690	542	16825	0	18069	1.27	1.41	1.13	56	58.7	53.3	1	1	3722	8084.6	2894.7	3053.8	38.2	35.1	1.34	1.2	57.4	54.6
F02	Absolute Quantification	ABS	32	Ch2Unknown	TBP	Manual	34.4	QX200 ddPCR EvaGreen Supermix	688		37.4	31.4	506	17044	4	627	502	16417	0	17550	1.25	1.4	1.11	55.6	58.5	52.7	1	1	3595	8053.6	2864.9	3014.5	35.9	32.9	1.33	1.18	57.1	54.1
F04	Absolute Quantification	ABS	W	Ch2Unknown	TBP	CHECK	No Call	QX200 ddPCR EvaGreen Supermix						0	17863	0	0	0	17863	0								1	1	0	0	2505.5

## Sheet: operator 3
Well	ExptType	Experiment	ID Sample (trial 1)	TargetType	Target	Status	Concentration	Supermix	CopiesPer20uLWell	FKBP5/TBP	PoissonConfMax	PoissonConfMin	Positives	Negatives	Ch1+Ch2+	Ch1+Ch2-	Ch1-Ch2+	Ch1-Ch2-	Linkage	AcceptedDroplets	Ratio	PoissonRatioMax	PoissonRatioMin	FractionalAbundance	PoissonFractionalAbundanceMax	PoissonFractionalAbundanceMin	ReferenceAssayNumber	TargetAssayNumber	Threshold	MeanAmplitudeofPositives	MeanAmplitudeofNegatives	MeanAmplitudeTotal	PoissonConfMax68	PoissonConfMin68	PoissonRatioMax68	PoissonRatioMin68	PoissonFractionalAbundanceMax68	PoissonFractionalAbundanceMin68
D01	Absolute Quantification	ABS	6	Ch1Unknown	FKBP5	Manual	122	QX200 ddPCR EvaGreen Supermix	2440	2.05734	127	116	1654	15194	1	1653	827	14367	0	16848	2.05	2.22	1.88	67.2	69.1	65.4	1	1	11625	12706	6061.7	6714	124.6	118.6	2.14	1.96	68.2	66.3
D02	Absolute Quantification	ABS	6	Ch1Unknown	FKBP5	Manual	128	QX200 ddPCR EvaGreen Supermix	2560	1.79272	135	122	1574	13671	11	1563	887	12784	0	15245	1.79	1.94	1.65	64.2	66.1	62.3	1	1	11906	12746	6227.2	6900.2	131.4	125	1.87	1.72	65.2	63.3
D03	Absolute Quantification	ABS	6	Ch1Unknown	FKBP5	Manual	125	QX200 ddPCR EvaGreen Supermix	2500	1.89394	131	119	1825	16257	14	1811	972	15285	0	18082	1.9	2.04	1.75	65.5	67.2	63.7	1	1	11899	12877	6108	6791.2	128.1	122.2	1.97	1.82	66.4	64.6
D04	Absolute Quantification	ABS	7	Ch1Unknown	FKBP5	Manual	118	QX200 ddPCR EvaGreen Supermix	2360	2.22222	124	112	1503	14255	10	1493	685	13570	0	15758	2.22	2.42	2.02	69	70.9	67	1	1	12056	12737	5725.4	6394.2	121	114.9	2.32	2.12	69.9	68
D05	Absolute Quantification	ABS	7	Ch1Unknown	FKBP5	Manual	108	QX200 ddPCR EvaGreen Supermix	2160	2.19067	114	103	1487	15437	6	1481	689	14748	0	16924	2.19	2.39	2	68.7	70.6	66.7	1	1	12229	12827	5612.1	6246.1	111	105.4	2.29	2.09	69.7	67.7
D06	Absolute Quantification	ABS	7	Ch1Unknown	FKBP5	Manual	111	QX200 ddPCR EvaGreen Supermix	2220	2.0904	118	105	1286	12942	8	1278	620	12322	0	14228	2.1	2.3	1.9	67.7	69.8	65.6	1	1	12056	12740	5633.4	6275.7	114.6	108.3	2.2	2	68.8	66.7
D07	Absolute Quantification	ABS	8	Ch1Unknown	FKBP5	Manual	129	QX200 ddPCR EvaGreen Supermix	2580	3.10096	136	123	1473	12701	12	1461	481	12220	0	14174	3.1	3.42	2.78	75.6	77.5	73.7	1	1	12727	12969	5462.7	6242.8	132.5	125.7	3.26	2.94	76.6	74.6
D08	Absolute Quantification	ABS	8	Ch1Unknown	FKBP5	Manual	130	QX200 ddPCR EvaGreen Supermix	2600	3.80117	137	124	1432	12212	11	1421	380	11832	0	13644	3.81	4.24	3.39	79.2	81.1	77.4	1	1	13196	13011	5242.1	6057.6	133.9	127	4.03	3.6	80.2	78.3
E01	Absolute Quantification	ABS	8	Ch1Unknown	FKBP5	Manual	164	QX200 ddPCR EvaGreen Supermix	3280	3.54978	172	157	2005	13363	5	2000	587	12776	0	15368	3.56	3.89	3.23	78.1	79.6	76.5	1	1	13388	12832	5583.9	6529.5	168.1	160.8	3.73	3.39	78.9	77.3
E02	Absolute Quantification	ABS	30	Ch1Unknown	FKBP5	Manual	45.9	QX200 ddPCR EvaGreen Supermix	918	0.836066	49.6	42.2	578	14529	7	571	682	13847	0	15107	0.84	0.93	0.74	45.5	48.3	42.8	1	1	6418	13231	5784.7	6069.6	47.8	44	0.883	0.789	46.9	44.1
E03	Absolute Quantification	ABS	30	Ch1Unknown	FKBP5	Manual	45.7	QX200 ddPCR EvaGreen Supermix	914	0.872137	49.3	42.1	606	15301	5	601	688	14613	0	15907	0.87	0.97	0.78	46.6	49.3	43.9	1	1	6122	13139	5669.2	5953.8	47.6	43.8	0.92	0.823	48	45.2
E04	Absolute Quantification	ABS	30	Ch1Unknown	FKBP5	Manual	48.2	QX200 ddPCR EvaGreen Supermix	964	0.904315	52.1	44.3	588	14055	5	583	644	13411	0	14643	0.9	1	0.8	47.5	50.3	44.7	1	1	5932	12941	5646	5939	50.2	46.2	0.96	0.85	48.9	46.1
E05	Absolute Quantification	ABS	31	Ch1Unknown	FKBP5	Manual	41.9	QX200 ddPCR EvaGreen Supermix	838	1.27356	45.4	38.4	551	15185	2	549	432	14753	0	15736	1.27	1.43	1.11	56	59.1	52.9	1	1	7491	12896	5161.9	5432.7	43.7	40.1	1.36	1.19	57.6	54.5
E06	Absolute Quantification	ABS	31	Ch1Unknown	FKBP5	Manual	33.7	QX200 ddPCR EvaGreen Supermix	674	1.04984	37.1	30.3	375	12917	3	372	355	12562	0	13292	1.05	1.2	0.9	51.2	54.8	47.6	1	1	5588	13016	5055.1	5279.7	35.4	31.9	1.13	0.97	53	49.3
E07	Absolute Quantification	ABS	31	Ch1Unknown	FKBP5	Manual	35.4	QX200 ddPCR EvaGreen Supermix	708	1.06627	38.7	32.1	438	14347	3	435	408	13939	0	14785	1.07	1.21	0.92	51.6	55	48.3	1	1	5372	12917	5012.9	5247.1	37.1	33.7	1.14	0.99	53.3	49.9
E08	Absolute Quantification	ABS	32	Ch1Unknown	FKBP5	Manual	51.7	QX200 ddPCR EvaGreen Supermix	1034	1.24578	55.6	47.7	650	14481	2	648	522	13959	0	15131	1.25	1.39	1.1	55.5	58.3	52.6	1	1	5316	12749	5040.3	5371.4	53.7	49.6	1.32	1.17	56.9	54
F01	Absolute Quantification	ABS	32	Ch1Unknown	FKBP5	Manual	50.2	QX200 ddPCR EvaGreen Supermix	1004	1.27411	53.7	46.7	786	18023	4	782	615	17408	0	18809	1.28	1.41	1.14	56.1	58.7	53.5	1	1	5339	12707	4951	5275.1	52	48.4	1.34	1.21	57.4	54.7
F02	Absolute Quantification	ABS	32	Ch1Unknown	FKBP5	Manual	50.9	QX200 ddPCR EvaGreen Supermix	1018	1.23245	54.5	47.2	742	16795	5	737	600	16195	0	17537	1.23	1.36	1.1	55.2	57.8	52.5	1	1	10074	12790	4982.6	5312.9	52.7	49	1.3	1.16	56.5	53.8
F03	Absolute Quantification	ABS	W	Ch1Unknown	FKBP5	CHECK	No Call	QX200 ddPCR EvaGreen Supermix					0	17329	0	0	0	17329	0	17329							1	1	0	0	3518.2	3518.2
D01	Absolute Quantification	ABS	6	Ch2Unknown	TBP	Manual	59.3	QX200 ddPCR EvaGreen Supermix	1186		63.3	55.3	828	16020	1	1653	827	14367	0	16848	2.05	2.22	1.88	67.2	69.1	65.4	1	1	3660	7896.1	3136.3	3370.2	61.3	57.2	2.14	1.96	68.2	66.3
D02	Absolute Quantification	ABS	6	Ch2Unknown	TBP	Manual	71.4	QX200 ddPCR EvaGreen Supermix	1428		76.1	66.8	898	14347	11	1563	887	12784	0	15245	1.79	1.94	1.65	64.2	66.1	62.3	1	1	3703	7849	3134.5	3412.2	73.8	69	1.87	1.72	65.2	63.3
D03	Absolute Quantification	ABS	6	Ch2Unknown	TBP	Manual	66	QX200 ddPCR EvaGreen Supermix	1320		70.1	61.9	986	17096	14	1811	972	15285	0	18082	1.9	2.04	1.75	65.5	67.2	63.7	1	1	3688	7882.5	3114.8	3374.8	68.1	63.9	1.97	1.82	66.4	64.6
D04	Absolute Quantification	ABS	7	Ch2Unknown	TBP	Manual	53.1	QX200 ddPCR EvaGreen Supermix	1062		57	49.1	695	15063	10	1493	685	13570	0	15758	2.22	2.42	2.02	69	70.9	67	1	1	3586	7796.2	3018.2	3228.9	55.1	51.1	2.32	2.12	69.9	68
D05	Absolute Quantification	ABS	7	Ch2Unknown	TBP	Manual	49.3	QX200 ddPCR EvaGreen Supermix	986		53	45.7	695	16229	6	1481	689	14748	0	16924	2.19	2.39	2	68.7	70.6	66.7	1	1	3578	7840.9	2990.1	3189.3	51.2	47.5	2.29	2.09	69.7	67.7
D06	Absolute Quantification	ABS	7	Ch2Unknown	TBP	Manual	53.1	QX200 ddPCR EvaGreen Supermix	1062		57.3	49	628	13600	8	1278	620	12322	0	14228	2.1	2.3	1.9	67.7	69.8	65.6	1	1	3600	7878.1	2991.8	3207.5	55.2	51	2.2	2	68.8	66.7
D07	Absolute Quantification	ABS	8	Ch2Unknown	TBP	Manual	41.6	QX200 ddPCR EvaGreen Supermix	832		45.3	38	493	13681	12	1461	481	12220	0	14174	3.1	3.42	2.78	75.6	77.5	73.7	1	1	3509	7855.9	3031.1	3198.9	43.5	39.8	3.26	2.94	76.6	74.6
D08	Absolute Quantification	ABS	8	Ch2Unknown	TBP	Manual	34.2	QX200 ddPCR EvaGreen Supermix	684		37.6	30.8	391	13253	11	1421	380	11832	0	13644	3.81	4.24	3.39	79.2	81.1	77.4	1	1	3442	7820	2997.9	3136	35.9	32.5	4.03	3.6	80.2	78.3
E01	Absolute Quantification	ABS	8	Ch2Unknown	TBP	Manual	46.2	QX200 ddPCR EvaGreen Supermix	924		49.9	42.5	592	14776	5	2000	587	12776	0	15368	3.56	3.89	3.23	78.1	79.6	76.5	1	1	3481	7803.4	3092.6	3274.1	48.1	44.3	3.73	3.39	78.9	77.3
E02	Absolute Quantification	ABS	30	Ch2Unknown	TBP	Manual	54.9	QX200 ddPCR EvaGreen Supermix	1098		59	50.8	689	14418	7	571	682	13847	0	15107	0.84	0.93	0.74	45.5	48.3	42.8	1	1	3774	7786.4	2906.3	3128.8	57	52.8	0.883	0.789	46.9	44.1
E03	Absolute Quantification	ABS	30	Ch2Unknown	TBP	Manual	52.4	QX200 ddPCR EvaGreen Supermix	1048		56.3	48.5	693	15214	5	601	688	14613	0	15907	0.87	0.97	0.78	46.6	49.3	43.9	1	1	3721	7782.8	2880.5	3094.1	54.4	50.4	0.92	0.823	48	45.2
E04	Absolute Quantification	ABS	30	Ch2Unknown	TBP	Manual	53.3	QX200 ddPCR EvaGreen Supermix	1066		57.4	49.2	649	13994	5	583	644	13411	0	14643	0.9	1	0.8	47.5	50.3	44.7	1	1	3600	7640.2	2852.3	3064.5	55.4	51.2	0.96	0.85	48.9	46.1
E05	Absolute Quantification	ABS	31	Ch2Unknown	TBP	Manual	32.9	QX200 ddPCR EvaGreen Supermix	658		36	29.8	434	15302	2	549	432	14753	0	15736	1.27	1.43	1.11	56	59.1	52.9	1	1	3281	7673.2	2781.2	2916.1	34.5	31.3	1.36	1.19	57.6	54.5
E06	Absolute Quantification	ABS	31	Ch2Unknown	TBP	Manual	32.1	QX200 ddPCR EvaGreen Supermix	642		35.5	28.8	358	12934	3	372	355	12562	0	13292	1.05	1.2	0.9	51.2	54.8	47.6	1	1	3557	7677.6	2730.8	2864	33.8	30.4	1.13	0.97	53	49.3
E07	Absolute Quantification	ABS	31	Ch2Unknown	TBP	Manual	33.2	QX200 ddPCR EvaGreen Supermix	664		36.4	30	411	14374	3	435	408	13939	0	14785	1.07	1.21	0.92	51.6	55	48.3	1	1	3462	7599.8	2708.4	2844.4	34.8	31.5	1.14	0.99	53.3	49.9
E08	Absolute Quantification	ABS	32	Ch2Unknown	TBP	Manual	41.5	QX200 ddPCR EvaGreen Supermix	830		45	37.9	524	14607	2	648	522	13959	0	15131	1.25	1.39	1.1	55.5	58.3	52.6	1	1	3378	7558.3	2695.1	2863.5	43.3	39.7	1.32	1.17	56.9	54
F01	Absolute Quantification	ABS	32	Ch2Unknown	TBP	Manual	39.4	QX200 ddPCR EvaGreen Supermix	788		42.5	36.3	619	18190	4	782	615	17408	0	18809	1.28	1.41	1.14	56.1	58.7	53.5	1	1	3322	7518.1	2665.3	2825	41	37.8	1.34	1.21	57.4	54.7
F02	Absolute Quantification	ABS	32	Ch2Unknown	TBP	Manual	41.3	QX200 ddPCR EvaGreen Supermix	826		44.6	38	605	16932	5	737	600	16195	0	17537	1.23	1.36	1.1	55.2	57.8	52.5	1	1	3371	7534.3	2658.3	2826.5	43	39.6	1.3	1.16	56.5	53.8
F03	Absolute Quantification	ABS	W	Ch2Unknown	TBP	CHECK	No Call	QX200 ddPCR EvaGreen Supermix					0	17329	0	0	0	17329	0	17329							1	1	0	0	2253.5	2253.5
