# Supplementary material for: Development of a droplet digital PCR assay to detect illicit glucocorticoid administration in bovine
Source: PLoS One. 2022 Jul 15;17(7):e0271613. doi: 10.1371/journal.pone.0271613 (PMC9286227; doi:10.1371/journal.pone.0271613)
Supplement: S1 Dataset — (ZIP) [file pone.0271613.s011.zip › raw data/intra-assay.xlsx]

## Sheet: intra_assay
Well	ExptType	Experiment	ID Sample (trial 1)	TargetType	Target	Status	Concentration	Supermix	CopiesPer20uLWell	FKBP5/TBP	PoissonConfMax	PoissonConfMin	Positives	Negatives	Ch1+Ch2+	Ch1+Ch2-	Ch1-Ch2+	Ch1-Ch2-	Linkage	AcceptedDroplets	Ratio	PoissonRatioMax	PoissonRatioMin	FractionalAbundance	PoissonFractionalAbundanceMax	PoissonFractionalAbundanceMin	ReferenceAssayNumber	TargetAssayNumber	Threshold	MeanAmplitudeofPositives	MeanAmplitudeofNegatives	MeanAmplitudeTotal	PoissonConfMax68	PoissonConfMin68	PoissonRatioMax68	PoissonRatioMin68	PoissonFractionalAbundanceMax68	PoissonFractionalAbundanceMin68
D01	Absolute Quantification	ABS	6	Ch1Unknown	FKBP5	Manual	122	QX200 ddPCR EvaGreen Supermix	2440	2.05734	127	116	1654	15194	1	1653	827	14367	0	16848	2.05	2.22	1.88	67.2	69.1	65.4	1	1	11625	12706	6061.7	6714	124.6	118.6	2.14	1.96	68.2	66.3
D02	Absolute Quantification	ABS	6	Ch1Unknown	FKBP5	Manual	128	QX200 ddPCR EvaGreen Supermix	2560	1.79272	135	122	1574	13671	11	1563	887	12784	0	15245	1.79	1.94	1.65	64.2	66.1	62.3	1	1	11906	12746	6227.2	6900.2	131.4	125	1.87	1.72	65.2	63.3
D03	Absolute Quantification	ABS	6	Ch1Unknown	FKBP5	Manual	125	QX200 ddPCR EvaGreen Supermix	2500	1.89394	131	119	1825	16257	14	1811	972	15285	0	18082	1.9	2.04	1.75	65.5	67.2	63.7	1	1	11899	12877	6108	6791.2	128.1	122.2	1.97	1.82	66.4	64.6
D04	Absolute Quantification	ABS	7	Ch1Unknown	FKBP5	Manual	118	QX200 ddPCR EvaGreen Supermix	2360	2.22222	124	112	1503	14255	10	1493	685	13570	0	15758	2.22	2.42	2.02	69	70.9	67	1	1	12056	12737	5725.4	6394.2	121	114.9	2.32	2.12	69.9	68
D05	Absolute Quantification	ABS	7	Ch1Unknown	FKBP5	Manual	108	QX200 ddPCR EvaGreen Supermix	2160	2.19067	114	103	1487	15437	6	1481	689	14748	0	16924	2.19	2.39	2	68.7	70.6	66.7	1	1	12229	12827	5612.1	6246.1	111	105.4	2.29	2.09	69.7	67.7
D06	Absolute Quantification	ABS	7	Ch1Unknown	FKBP5	Manual	111	QX200 ddPCR EvaGreen Supermix	2220	2.0904	118	105	1286	12942	8	1278	620	12322	0	14228	2.1	2.3	1.9	67.7	69.8	65.6	1	1	12056	12740	5633.4	6275.7	114.6	108.3	2.2	2	68.8	66.7
D07	Absolute Quantification	ABS	8	Ch1Unknown	FKBP5	Manual	129	QX200 ddPCR EvaGreen Supermix	2580	3.10096	136	123	1473	12701	12	1461	481	12220	0	14174	3.1	3.42	2.78	75.6	77.5	73.7	1	1	12727	12969	5462.7	6242.8	132.5	125.7	3.26	2.94	76.6	74.6
D08	Absolute Quantification	ABS	8	Ch1Unknown	FKBP5	Manual	130	QX200 ddPCR EvaGreen Supermix	2600	3.80117	137	124	1432	12212	11	1421	380	11832	0	13644	3.81	4.24	3.39	79.2	81.1	77.4	1	1	13196	13011	5242.1	6057.6	133.9	127	4.03	3.6	80.2	78.3
E01	Absolute Quantification	ABS	8	Ch1Unknown	FKBP5	Manual	164	QX200 ddPCR EvaGreen Supermix	3280	3.54978	172	157	2005	13363	5	2000	587	12776	0	15368	3.56	3.89	3.23	78.1	79.6	76.5	1	1	13388	12832	5583.9	6529.5	168.1	160.8	3.73	3.39	78.9	77.3
E02	Absolute Quantification	ABS	30	Ch1Unknown	FKBP5	Manual	45.9	QX200 ddPCR EvaGreen Supermix	918	0.836066	49.6	42.2	578	14529	7	571	682	13847	0	15107	0.84	0.93	0.74	45.5	48.3	42.8	1	1	6418	13231	5784.7	6069.6	47.8	44	0.883	0.789	46.9	44.1
E03	Absolute Quantification	ABS	30	Ch1Unknown	FKBP5	Manual	45.7	QX200 ddPCR EvaGreen Supermix	914	0.872137	49.3	42.1	606	15301	5	601	688	14613	0	15907	0.87	0.97	0.78	46.6	49.3	43.9	1	1	6122	13139	5669.2	5953.8	47.6	43.8	0.92	0.823	48	45.2
E04	Absolute Quantification	ABS	30	Ch1Unknown	FKBP5	Manual	48.2	QX200 ddPCR EvaGreen Supermix	964	0.904315	52.1	44.3	588	14055	5	583	644	13411	0	14643	0.9	1	0.8	47.5	50.3	44.7	1	1	5932	12941	5646	5939	50.2	46.2	0.96	0.85	48.9	46.1
E05	Absolute Quantification	ABS	31	Ch1Unknown	FKBP5	Manual	41.9	QX200 ddPCR EvaGreen Supermix	838	1.27356	45.4	38.4	551	15185	2	549	432	14753	0	15736	1.27	1.43	1.11	56	59.1	52.9	1	1	7491	12896	5161.9	5432.7	43.7	40.1	1.36	1.19	57.6	54.5
E06	Absolute Quantification	ABS	31	Ch1Unknown	FKBP5	Manual	33.7	QX200 ddPCR EvaGreen Supermix	674	1.04984	37.1	30.3	375	12917	3	372	355	12562	0	13292	1.05	1.2	0.9	51.2	54.8	47.6	1	1	5588	13016	5055.1	5279.7	35.4	31.9	1.13	0.97	53	49.3
E07	Absolute Quantification	ABS	31	Ch1Unknown	FKBP5	Manual	35.4	QX200 ddPCR EvaGreen Supermix	708	1.06627	38.7	32.1	438	14347	3	435	408	13939	0	14785	1.07	1.21	0.92	51.6	55	48.3	1	1	5372	12917	5012.9	5247.1	37.1	33.7	1.14	0.99	53.3	49.9
E08	Absolute Quantification	ABS	32	Ch1Unknown	FKBP5	Manual	51.7	QX200 ddPCR EvaGreen Supermix	1034	1.24578	55.6	47.7	650	14481	2	648	522	13959	0	15131	1.25	1.39	1.1	55.5	58.3	52.6	1	1	5316	12749	5040.3	5371.4	53.7	49.6	1.32	1.17	56.9	54
F01	Absolute Quantification	ABS	32	Ch1Unknown	FKBP5	Manual	50.2	QX200 ddPCR EvaGreen Supermix	1004	1.27411	53.7	46.7	786	18023	4	782	615	17408	0	18809	1.28	1.41	1.14	56.1	58.7	53.5	1	1	5339	12707	4951	5275.1	52	48.4	1.34	1.21	57.4	54.7
F02	Absolute Quantification	ABS	32	Ch1Unknown	FKBP5	Manual	50.9	QX200 ddPCR EvaGreen Supermix	1018	1.23245	54.5	47.2	742	16795	5	737	600	16195	0	17537	1.23	1.36	1.1	55.2	57.8	52.5	1	1	10074	12790	4982.6	5312.9	52.7	49	1.3	1.16	56.5	53.8
F03	Absolute Quantification	ABS	W	Ch1Unknown	FKBP5	CHECK	No Call	QX200 ddPCR EvaGreen Supermix					0	17329	0	0	0	17329	0	17329							1	1	0	0	3518.2	3518.2
D01	Absolute Quantification	ABS	6	Ch2Unknown	TBP	Manual	59.3	QX200 ddPCR EvaGreen Supermix	1186		63.3	55.3	828	16020	1	1653	827	14367	0	16848	2.05	2.22	1.88	67.2	69.1	65.4	1	1	3660	7896.1	3136.3	3370.2	61.3	57.2	2.14	1.96	68.2	66.3
D02	Absolute Quantification	ABS	6	Ch2Unknown	TBP	Manual	71.4	QX200 ddPCR EvaGreen Supermix	1428		76.1	66.8	898	14347	11	1563	887	12784	0	15245	1.79	1.94	1.65	64.2	66.1	62.3	1	1	3703	7849	3134.5	3412.2	73.8	69	1.87	1.72	65.2	63.3
D03	Absolute Quantification	ABS	6	Ch2Unknown	TBP	Manual	66	QX200 ddPCR EvaGreen Supermix	1320		70.1	61.9	986	17096	14	1811	972	15285	0	18082	1.9	2.04	1.75	65.5	67.2	63.7	1	1	3688	7882.5	3114.8	3374.8	68.1	63.9	1.97	1.82	66.4	64.6
D04	Absolute Quantification	ABS	7	Ch2Unknown	TBP	Manual	53.1	QX200 ddPCR EvaGreen Supermix	1062		57	49.1	695	15063	10	1493	685	13570	0	15758	2.22	2.42	2.02	69	70.9	67	1	1	3586	7796.2	3018.2	3228.9	55.1	51.1	2.32	2.12	69.9	68
D05	Absolute Quantification	ABS	7	Ch2Unknown	TBP	Manual	49.3	QX200 ddPCR EvaGreen Supermix	986		53	45.7	695	16229	6	1481	689	14748	0	16924	2.19	2.39	2	68.7	70.6	66.7	1	1	3578	7840.9	2990.1	3189.3	51.2	47.5	2.29	2.09	69.7	67.7
D06	Absolute Quantification	ABS	7	Ch2Unknown	TBP	Manual	53.1	QX200 ddPCR EvaGreen Supermix	1062		57.3	49	628	13600	8	1278	620	12322	0	14228	2.1	2.3	1.9	67.7	69.8	65.6	1	1	3600	7878.1	2991.8	3207.5	55.2	51	2.2	2	68.8	66.7
D07	Absolute Quantification	ABS	8	Ch2Unknown	TBP	Manual	41.6	QX200 ddPCR EvaGreen Supermix	832		45.3	38	493	13681	12	1461	481	12220	0	14174	3.1	3.42	2.78	75.6	77.5	73.7	1	1	3509	7855.9	3031.1	3198.9	43.5	39.8	3.26	2.94	76.6	74.6
D08	Absolute Quantification	ABS	8	Ch2Unknown	TBP	Manual	34.2	QX200 ddPCR EvaGreen Supermix	684		37.6	30.8	391	13253	11	1421	380	11832	0	13644	3.81	4.24	3.39	79.2	81.1	77.4	1	1	3442	7820	2997.9	3136	35.9	32.5	4.03	3.6	80.2	78.3
E01	Absolute Quantification	ABS	8	Ch2Unknown	TBP	Manual	46.2	QX200 ddPCR EvaGreen Supermix	924		49.9	42.5	592	14776	5	2000	587	12776	0	15368	3.56	3.89	3.23	78.1	79.6	76.5	1	1	3481	7803.4	3092.6	3274.1	48.1	44.3	3.73	3.39	78.9	77.3
E02	Absolute Quantification	ABS	30	Ch2Unknown	TBP	Manual	54.9	QX200 ddPCR EvaGreen Supermix	1098		59	50.8	689	14418	7	571	682	13847	0	15107	0.84	0.93	0.74	45.5	48.3	42.8	1	1	3774	7786.4	2906.3	3128.8	57	52.8	0.883	0.789	46.9	44.1
E03	Absolute Quantification	ABS	30	Ch2Unknown	TBP	Manual	52.4	QX200 ddPCR EvaGreen Supermix	1048		56.3	48.5	693	15214	5	601	688	14613	0	15907	0.87	0.97	0.78	46.6	49.3	43.9	1	1	3721	7782.8	2880.5	3094.1	54.4	50.4	0.92	0.823	48	45.2
E04	Absolute Quantification	ABS	30	Ch2Unknown	TBP	Manual	53.3	QX200 ddPCR EvaGreen Supermix	1066		57.4	49.2	649	13994	5	583	644	13411	0	14643	0.9	1	0.8	47.5	50.3	44.7	1	1	3600	7640.2	2852.3	3064.5	55.4	51.2	0.96	0.85	48.9	46.1
E05	Absolute Quantification	ABS	31	Ch2Unknown	TBP	Manual	32.9	QX200 ddPCR EvaGreen Supermix	658		36	29.8	434	15302	2	549	432	14753	0	15736	1.27	1.43	1.11	56	59.1	52.9	1	1	3281	7673.2	2781.2	2916.1	34.5	31.3	1.36	1.19	57.6	54.5
E06	Absolute Quantification	ABS	31	Ch2Unknown	TBP	Manual	32.1	QX200 ddPCR EvaGreen Supermix	642		35.5	28.8	358	12934	3	372	355	12562	0	13292	1.05	1.2	0.9	51.2	54.8	47.6	1	1	3557	7677.6	2730.8	2864	33.8	30.4	1.13	0.97	53	49.3
E07	Absolute Quantification	ABS	31	Ch2Unknown	TBP	Manual	33.2	QX200 ddPCR EvaGreen Supermix	664		36.4	30	411	14374	3	435	408	13939	0	14785	1.07	1.21	0.92	51.6	55	48.3	1	1	3462	7599.8	2708.4	2844.4	34.8	31.5	1.14	0.99	53.3	49.9
E08	Absolute Quantification	ABS	32	Ch2Unknown	TBP	Manual	41.5	QX200 ddPCR EvaGreen Supermix	830		45	37.9	524	14607	2	648	522	13959	0	15131	1.25	1.39	1.1	55.5	58.3	52.6	1	1	3378	7558.3	2695.1	2863.5	43.3	39.7	1.32	1.17	56.9	54
F01	Absolute Quantification	ABS	32	Ch2Unknown	TBP	Manual	39.4	QX200 ddPCR EvaGreen Supermix	788		42.5	36.3	619	18190	4	782	615	17408	0	18809	1.28	1.41	1.14	56.1	58.7	53.5	1	1	3322	7518.1	2665.3	2825	41	37.8	1.34	1.21	57.4	54.7
F02	Absolute Quantification	ABS	32	Ch2Unknown	TBP	Manual	41.3	QX200 ddPCR EvaGreen Supermix	826		44.6	38	605	16932	5	737	600	16195	0	17537	1.23	1.36	1.1	55.2	57.8	52.5	1	1	3371	7534.3	2658.3	2826.5	43	39.6	1.3	1.16	56.5	53.8
F03	Absolute Quantification	ABS	W	Ch2Unknown	TBP	CHECK	No Call	QX200 ddPCR EvaGreen Supermix					0	17329	0	0	0	17329	0	17329							1	1	0	0	2253.5	2253.5
