# Supplementary material for: Development of a droplet digital PCR assay to detect illicit glucocorticoid administration in bovine
Source: PLoS One. 2022 Jul 15;17(7):e0271613. doi: 10.1371/journal.pone.0271613 (PMC9286227; doi:10.1371/journal.pone.0271613)
Supplement: S1 Dataset — (ZIP) [file pone.0271613.s011.zip › raw data/legend.xlsx]

## Sheet: Foglio1
	trial 1			trial 2			trial 3
	ID group	ID sample		ID group	ID sample		ID group	ID sample
	DEX1	27		DEX2	7		DEX3	1
		28			8			2
		29			9			3
		30			10			4
		31			11			5
		32		PDN2	13			6
	PDN1	11			14			7
		12			15			8
		13			16		PDN3	25
		14			17			26
		15			18			27
		16		K2	19			28
		18			20			29
	K1	1			21			30
		2			22			31
		3			23			32
		4			24		K3	17
		5						18
		6						20
		7						21
		8						22
								23
								24
