# Supplementary material for: Development of a droplet digital PCR assay to detect illicit glucocorticoid administration in bovine
Source: PLoS One. 2022 Jul 15;17(7):e0271613. doi: 10.1371/journal.pone.0271613 (PMC9286227; doi:10.1371/journal.pone.0271613)
Supplement: S1 Dataset — (ZIP) [file pone.0271613.s011.zip › raw data/Linearity of dilution.xlsx]

## Sheet: ddPCR_01
Well	ExptType	Experiment	ID Sample	TargetType	Target	Status	Concentration	Supermix	CopiesPer20uLWell	FKBP5/TBP	PoissonConfMax	PoissonConfMin	errore	Positives	Negatives	Ch1+Ch2+	Ch1+Ch2-	Ch1-Ch2+	Ch1-Ch2-	Linkage	AcceptedDroplets	Ratio	PoissonRatioMax	PoissonRatioMin	FractionalAbundance	PoissonFractionalAbundanceMax	PoissonFractionalAbundanceMin	ReferenceAssayNumber	TargetAssayNumber	Threshold	MeanAmplitudeofPositives	MeanAmplitudeofNegatives	MeanAmplitudeTotal	PoissonConfMax68	PoissonConfMin68	PoissonRatioMax68	PoissonRatioMin68	PoissonFractionalAbundanceMax68	PoissonFractionalAbundanceMin68
D03	Absolute Quantification	ABS	2	Ch1Unknown	FKBP5	Manual	317	QX200 ddPCR EvaGreen Supermix	6340	1.55392	328	306	11	3281	10607	14	3267	2196	8411	0	13888	1.56	1.64	1.47	60.9	62.1	59.6	1	1	12073	12048	8509.1	9345.1	323	312	1598	1512	61.5	60.2
D04	Absolute Quantification	ABS	3	Ch1Unknown	FKBP5	Manual	191	QX200 ddPCR EvaGreen Supermix	3820	1.63248	199	183	8	2310	13109	25	2285	1431	11678	0	15419	1.64	1.74	1.53	62.1	63.6	60.5	1	1	10858	11510	5952.1	6784.7	194.9	187	1.69	1.58	62.9	61.3
D05	Absolute Quantification	ABS	4	Ch1Unknown	FKBP5	Manual	106	QX200 ddPCR EvaGreen Supermix	2120	1.96296	112	100	6	1212	12821	2	1210	627	12194	0	14033	1.97	2.16	1.78	66.3	68.5	64.2	1	1	10029	11120	4368.6	4951.8	109.3	103.2	2.07	1.87	67.4	65.2
D06	Absolute Quantification	ABS	5	Ch1Unknown	FKBP5	Manual	57.9	QX200 ddPCR EvaGreen Supermix	1158	1.97611	62.5	53.2	4.65	596	11825	2	594	304	11521	0	12421	1.97	2.24	1.7	66.3	69.4	63.3	1	1	8656	10918	3616	3966.4	60.2	55.5	2.11	1.83	67.9	64.8
D07	Absolute Quantification	ABS	6	Ch1Unknown	FKBP5	Manual	31	QX200 ddPCR EvaGreen Supermix	620	2.16783	34.1	27.9	3.1	383	14340	3	380	175	14165	0	14723	2.17	2.55	1.78	68.4	72.3	64.6	1	1	3475	10843	3186.1	3385.3	32.6	29.4	2.36	1.97	70.4	66.5
D08	Absolute Quantification	ABS	7	Ch1Unknown	FKBP5	Manual	13.9	QX200 ddPCR EvaGreen Supermix	278	1.63529	16	11.8	2.1	169	14218	0	169	104	14114	0	14387	1.63	2.03	1.23	62	68	56	1	1	3598	10722	3001.3	3092	15	12.8	1.83	1.43	64.9	59
E01	Absolute Quantification	ABS	8	Ch1Unknown	FKBP5	Manual	7.1	QX200 ddPCR EvaGreen Supermix	142	1.97222	8.8	5.7	1.55	87	14278	1	86	43	14235	0.0606	14365	2	2.7	1.3	66	75	58	1	1	3184	10878	2826.7	2875.5	7.9	6.4	2.35	1.61	70.6	62.3
E02	Absolute Quantification	ABS	9	Ch1Unknown	FKBP5	Manual	3.9	QX200 ddPCR EvaGreen Supermix	78	1.95	5.1	3	1.05	52	15537	0	52	27	15510	0	15589	1.9	2.8	1	66	76	55	1	1	3070	10603	2746	2772.3	4.5	3.4	2.38	1.47	71	61
E03	Absolute Quantification	ABS	10	Ch1Unknown	FKBP5	Manual	1.7	QX200 ddPCR EvaGreen Supermix	34	1.7	2.5	1.1	0.7	25	17121	0	25	14	17107	0	17146	1.8	3	0.6	64	79	49	1	1	3066	10585	2675.4	2686.9	2.08	1.4	2.4	1.2	72	56
F07	Absolute Quantification	ABS	NTC	Ch1Unknown	FKBP5	CHECK	No Call	QX200 ddPCR EvaGreen Supermix						0	14340	0	0	0	14340	0	14340							1	1	0	0	2278	2278
D03	Absolute Quantification	ABS	2	Ch2Unknown	TBP	Manual	204	QX200 ddPCR EvaGreen Supermix	4080		212	195	8.5	2210	11678	14	3267	2196	8411	0	13888	1.56	1.64	1.47	60.9	62.1	59.6	1	1	5901	7837.6	3712.6	4369	208.3	199.6	1598	1512	61.5	60.2
D04	Absolute Quantification	ABS	3	Ch2Unknown	TBP	Manual	117	QX200 ddPCR EvaGreen Supermix	2340		123	111	6	1456	13963	25	2285	1431	11678	0	15419	1.64	1.74	1.53	62.1	63.6	60.5	1	1	3532	7673.1	3077.3	3511.3	119.8	113.6	1.69	1.58	62.9	61.3
D05	Absolute Quantification	ABS	4	Ch2Unknown	TBP	Manual	54	QX200 ddPCR EvaGreen Supermix	1080		58.2	49.7	4.25	629	13404	2	1210	627	12194	0	14033	1.97	2.16	1.78	66.3	68.5	64.2	1	1	3240	7581.9	2676	2895.9	56.1	51.8	2.07	1.87	67.4	65.2
D06	Absolute Quantification	ABS	5	Ch2Unknown	TBP	Manual	29.3	QX200 ddPCR EvaGreen Supermix	586		32.6	26.1	3.25	306	12115	2	594	304	11521	0	12421	1.97	2.24	1.7	66.3	69.4	63.3	1	1	3094	7504.6	2442.1	2566.8	31	27.7	2.11	1.83	67.9	64.8
D07	Absolute Quantification	ABS	6	Ch2Unknown	TBP	Manual	14.3	QX200 ddPCR EvaGreen Supermix	286		16.4	12.2	2.1	178	14545	3	380	175	14165	0	14723	2.17	2.55	1.78	68.4	72.3	64.6	1	1	2965	7413	2314.3	2375.9	15.4	13.2	2.36	1.97	70.4	66.5
D08	Absolute Quantification	ABS	7	Ch2Unknown	TBP	Manual	8.5	QX200 ddPCR EvaGreen Supermix	170		10.2	6.9	1.65	104	14283	0	169	104	14114	0	14387	1.63	2.03	1.23	62	68	56	1	1	2855	7430	2242.6	2280.1	9.4	7.7	1.83	1.43	64.9	59
E01	Absolute Quantification	ABS	8	Ch2Unknown	TBP	Manual	3.6	QX200 ddPCR EvaGreen Supermix	72		4.8	2.6	1.1	44	14321	1	86	43	14235	0.0606	14365	2	2.7	1.3	66	75	58	1	1	2496	7407.6	2186.7	2202.6	4.2	3.1	2.35	1.61	70.6	62.3
E02	Absolute Quantification	ABS	9	Ch2Unknown	TBP	Manual	2	QX200 ddPCR EvaGreen Supermix	40		2.9	1.4	0.75	27	15562	0	52	27	15510	0	15589	1.9	2.8	1	66	76	55	1	1	2562	7381.9	2145.9	2154.9	2.46	1.67	2.38	1.47	71	61
E03	Absolute Quantification	ABS	10	Ch2Unknown	TBP	Manual	1	QX200 ddPCR EvaGreen Supermix	20		1.6	0.5	0.55	14	17132	0	25	14	17107	0	17146	1.8	3	0.6	64	79	49	1	1	2466	7373.7	2132.8	2137.1	1.24	0.73	2.4	1.2	72	56
F07	Absolute Quantification	ABS	NTC	Ch2Unknown	TBP	CHECK	No Call	QX200 ddPCR EvaGreen Supermix						0	14340	0	0	0	14340	0	14340							1	1	0	0	1977.4	1977.4

## Sheet: ddPCR_02_03
Well	ExptType	Experiment	ID Sample	TargetType	Target	Status	Concentration	Supermix	CopiesPer20uLWell	FKBP5/TBP	PoissonConfMax	PoissonConfMin	Positives	Negatives	Ch1+Ch2+	Ch1+Ch2-	Ch1-Ch2+	Ch1-Ch2-	Linkage	AcceptedDroplets	Ratio	PoissonRatioMax	PoissonRatioMin	FractionalAbundance	PoissonFractionalAbundanceMax	PoissonFractionalAbundanceMin	ReferenceAssayNumber	TargetAssayNumber	Threshold	MeanAmplitudeofPositives	MeanAmplitudeofNegatives	MeanAmplitudeTotal	PoissonConfMax68	PoissonConfMin68	PoissonRatioMax68	PoissonRatioMin68	PoissonFractionalAbundanceMax68	PoissonFractionalAbundanceMin68
D09	Absolute Quantification	ABS	2	Ch1Unknown	FKBP5	Manual	260	QX200 ddPCR EvaGreen Supermix	5200	1.80556	269	250	2822	11420	7	2815	1634	9786	0	14242	1.8	1.91	1.69	64.3	65.7	62.9	1	1	12886	11752	6794.5	7776.8	264.7	254.9	1.86	1.75	65	63.6
E09	Absolute Quantification	ABS	2	Ch1Unknown	FKBP5	Manual	298	QX200 ddPCR EvaGreen Supermix	5960	1.82822	308	287	2929	10178	23	2906	1672	8506	0	13107	1.83	1.94	1.72	64.6	66	63.2	1	1	13119	11895	7330.7	8350.6	303	292	1.88	1.77	65.3	63.9
F09	Absolute Quantification	ABS	6	Ch1Unknown	FKBP5	Manual	24.6	QX200 ddPCR EvaGreen Supermix	492	2.89412	27.5	21.7	282	13343	2	280	96	13247	0	13625	2.9	3.6	2.2	74.3	78.7	69.9	1	1	3062	10615	2795.9	2957.7	26.1	23.1	3.24	2.56	76.6	72.1
G09	Absolute Quantification	ABS	6	Ch1Unknown	FKBP5	Manual	28.2	QX200 ddPCR EvaGreen Supermix	564	2.22047	31.3	25.2	326	13425	0	326	148	13277	0	13751	2.22	2.65	1.79	68.9	73.1	64.8	1	1	7452	10433	2844.2	3024.1	29.8	26.7	2.44	2	71	66.8
H09	Absolute Quantification	ABS	3	Ch1Unknown	FKBP5	Manual	164	QX200 ddPCR EvaGreen Supermix	3280	1.95238	172	157	1762	11762	9	1753	924	10838	0	13524	1.95	2.11	1.8	66.1	67.9	64.4	1	1	10828	11281	4877.3	5711.7	168.1	160.3	2.03	1.87	67	65.2
A10	Absolute Quantification	ABS	3	Ch1Unknown	FKBP5	Manual	163	QX200 ddPCR EvaGreen Supermix	3260	2.08707	170	155	1915	12906	12	1903	940	11966	0	14821	2.08	2.25	1.92	67.6	69.3	65.9	1	1	10458	10945	4717.1	5521.8	166.5	159.1	2.17	2	68.4	66.7
B10	Absolute Quantification	ABS	4	Ch1Unknown	FKBP5	Manual	87	QX200 ddPCR EvaGreen Supermix	1740	2.18045	92	82	1037	13521	3	1034	483	13038	0	14558	2.18	2.41	1.94	68.5	70.8	66.2	1	1	8881	10711	3604.2	4110.4	89.6	84.2	2.3	2.06	69.7	67.3
C10	Absolute Quantification	ABS	4	Ch1Unknown	FKBP5	Manual	93	QX200 ddPCR EvaGreen Supermix	1860	2.22488	98	87	1152	14062	1	1151	530	13532	0	15214	2.22	2.44	1.99	68.9	71.1	66.7	1	1	9072	10735	3656.3	4192.3	95.4	89.9	2.33	2.1	70	67.8
D10	Absolute Quantification	ABS	5	Ch1Unknown	FKBP5	Manual	46.6	QX200 ddPCR EvaGreen Supermix	932	2.1086	50.5	42.7	549	13590	3	546	260	13330	0	14139	2.11	2.42	1.8	67.8	71	64.6	1	1	8083	10502	3001.4	3292.6	48.6	44.6	2.27	1.95	69.5	66.2
E10	Absolute Quantification	ABS	5	Ch1Unknown	FKBP5	Manual	43.8	QX200 ddPCR EvaGreen Supermix	876	2.30526	47.4	40.2	571	15067	2	569	248	14819	0	15638	2.31	2.65	1.97	69.8	72.9	66.6	1	1	7886	10476	2954.7	3229.4	45.6	41.9	2.48	2.13	71.4	68.2
F10	Absolute Quantification	ABS	7	Ch1Unknown	FKBP5	Manual	11.3	QX200 ddPCR EvaGreen Supermix	226	1.98246	13.3	9.4	127	13108	0	127	64	13044	0	13235	2	2.6	1.4	67	73	60	1	1	2900	10384	2532.1	2607.4	12.4	10.3	2.29	1.68	70	63.1
G10	Absolute Quantification	ABS	7	Ch1Unknown	FKBP5	Manual	14.3	QX200 ddPCR EvaGreen Supermix	286	2.2	16.4	12.2	173	14146	0	173	79	14067	0	14319	2.2	2.8	1.6	69	74	63	1	1	2859	10297	2521	2614.9	15.4	13.2	2.5	1.9	71.6	65.8
H10	Absolute Quantification	ABS	8	Ch1Unknown	FKBP5	Manual	6.4	QX200 ddPCR EvaGreen Supermix	128	2.2069	8	5.1	76	13914	0	76	35	13879	0	13990	2.2	3.1	1.3	69	77	60	1	1	2757	10231	2408.3	2450.8	7.2	5.7	2.62	1.73	72.9	64.1
A11	Absolute Quantification	ABS	8	Ch1Unknown	FKBP5	Manual	4.7	QX200 ddPCR EvaGreen Supermix	94	2.47368	6.1	3.6	58	14395	0	58	23	14372	0	14453	2.5	3.8	1.3	72	82	62	1	1	2754	10231	2396.4	2427.8	5.4	4.1	3.1	1.9	77	67
B11	Absolute Quantification	ABS	9	Ch1Unknown	FKBP5	Manual	3.5	QX200 ddPCR EvaGreen Supermix	70	2.91667	4.8	2.5	39	12923	0	39	13	12910	0	12962	3	4.9	1.1	75	87	63	1	1	2819	10141	2339.2	2362.7	4.1	3	4	2	81	69
C11	Absolute Quantification	ABS	9	Ch1Unknown	FKBP5	Manual	3.5	QX200 ddPCR EvaGreen Supermix	70	2.69231	4.8	2.5	39	12961	0	39	14	12947	0	13000	2.8	4.5	1.1	74	86	62	1	1	2715	10295	2346.1	2369.9	4.1	3	3.7	1.9	80	68
D11	Absolute Quantification	ABS	10	Ch1Unknown	FKBP5	Manual	1.5	QX200 ddPCR EvaGreen Supermix	30	1.5	2.3	0.9	17	13781	0	17	12	13769	0	13798	1.4	2.5	0.4	59	77	40	1	1	2684	10317	2319.5	2329.3	1.83	1.13	2	0.9	68	49
E11	Absolute Quantification	ABS	10	Ch1Unknown	FKBP5	Manual	1.7	QX200 ddPCR EvaGreen Supermix	34	3.54167	2.5	1.1	21	14639	0	21	6	14633	0	14660	3.5	6.8	0.2	78	94	62	1	1	2617	10386	2286.1	2297.7	2.08	1.35	5.1	1.9	86	70
G11	Absolute Quantification	ABS	11	Ch1Unknown	FKBP5	Manual	1.4	QX200 ddPCR EvaGreen Supermix	28	1.94444	2.1	0.8	17	14780	0	17	9	14771	0	14797	1.9	3.4	0.3	65	84	47	1	1	2642	10317	2251.7	2260.9	1.71	1.05	2.7	1.1	75	56
H11	Absolute Quantification	ABS	11	Ch1Unknown	FKBP5	Manual	1	QX200 ddPCR EvaGreen Supermix	20	5.26316	1.7	0.5	10	12157	0	10	2	12155	0	12167	5	13	0	83	106	60	1	1	2801	10401	2255.4	2262.1	1.31	0.69	9.1	1	95	72
A12	Absolute Quantification	ABS	NTC	Ch1Unknown	FKBP5	CHECK	No Call	QX200 ddPCR EvaGreen Supermix					0	15337	0	0	0	15337	0	15337							1	1	0	0	2280.3	2280.3
D09	Absolute Quantification	ABS	2	Ch2Unknown	TBP	Manual	144	QX200 ddPCR EvaGreen Supermix	2880		151	137	1641	12601	7	2815	1634	9786	0	14242	1.8	1.91	1.69	64.3	65.7	62.9	1	1	5129	7326.8	3277.1	3743.7	147.6	140.5	1.86	1.75	65	63.6
E09	Absolute Quantification	ABS	2	Ch2Unknown	TBP	Manual	163	QX200 ddPCR EvaGreen Supermix	3260		171	155	1695	11412	23	2906	1672	8506	0	13107	1.83	1.94	1.72	64.6	66	63.2	1	1	5226	7256.7	3401.1	3899.7	166.9	159	1.88	1.77	65.3	63.9
F09	Absolute Quantification	ABS	6	Ch2Unknown	TBP	Manual	8.5	QX200 ddPCR EvaGreen Supermix	170		10.3	6.9	98	13527	2	280	96	13247	0	13625	2.9	3.6	2.2	74.3	78.7	69.9	1	1	2486	7177.2	2197.2	2233	9.4	7.7	3.24	2.56	76.6	72.1
G09	Absolute Quantification	ABS	6	Ch2Unknown	TBP	Manual	12.7	QX200 ddPCR EvaGreen Supermix	254		14.8	10.7	148	13603	0	326	148	13277	0	13751	2.22	2.65	1.79	68.9	73.1	64.8	1	1	2782	7098.1	2171.5	2224.5	13.8	11.7	2.44	2	71	66.8
H09	Absolute Quantification	ABS	3	Ch2Unknown	TBP	Manual	84	QX200 ddPCR EvaGreen Supermix	1680		90	79	933	12591	9	1753	924	10838	0	13524	1.95	2.11	1.8	66.1	67.9	64.4	1	1	3070	7219.1	2770.2	3077.1	86.9	81.3	2.03	1.87	67	65.2
A10	Absolute Quantification	ABS	3	Ch2Unknown	TBP	Manual	78.1	QX200 ddPCR EvaGreen Supermix	1562		83.1	73.2	952	13869	12	1903	940	11966	0	14821	2.08	2.25	1.92	67.6	69.3	65.9	1	1	4517	6999.3	2717.3	2992.4	80.6	75.6	2.17	2	68.4	66.7
B10	Absolute Quantification	ABS	4	Ch2Unknown	TBP	Manual	39.9	QX200 ddPCR EvaGreen Supermix	798		43.5	36.4	486	14072	3	1034	483	13038	0	14558	2.18	2.41	1.94	68.5	70.8	66.2	1	1	2643	7085.6	2422.4	2578	41.8	38.1	2.3	2.06	69.7	67.3
C10	Absolute Quantification	ABS	4	Ch2Unknown	TBP	Manual	41.8	QX200 ddPCR EvaGreen Supermix	836		45.4	38.2	531	14683	1	1151	530	13532	0	15214	2.22	2.44	1.99	68.9	71.1	66.7	1	1	2615	7080.2	2430.2	2592.5	43.6	40	2.33	2.1	70	67.8
D10	Absolute Quantification	ABS	5	Ch2Unknown	TBP	Manual	22.1	QX200 ddPCR EvaGreen Supermix	442		24.8	19.4	263	13876	3	546	260	13330	0	14139	2.11	2.42	1.8	67.8	71	64.6	1	1	2497	6976.5	2233.1	2321.3	23.5	20.7	2.27	1.95	69.5	66.2
E10	Absolute Quantification	ABS	5	Ch2Unknown	TBP	Manual	19	QX200 ddPCR EvaGreen Supermix	380		21.3	16.6	250	15388	2	569	248	14819	0	15638	2.31	2.65	1.97	69.8	72.9	66.6	1	1	2621	7012.6	2236.8	2313.1	20.2	17.8	2.48	2.13	71.4	68.2
F10	Absolute Quantification	ABS	7	Ch2Unknown	TBP	Manual	5.7	QX200 ddPCR EvaGreen Supermix	114		7.2	4.4	64	13171	0	127	64	13044	0	13235	2	2.6	1.4	67	73	60	1	1	2421	7090	2103.1	2127.2	6.4	5	2.29	1.68	70	63.1
G10	Absolute Quantification	ABS	7	Ch2Unknown	TBP	Manual	6.5	QX200 ddPCR EvaGreen Supermix	130		8.1	5.2	79	14240	0	173	79	14067	0	14319	2.2	2.8	1.6	69	74	63	1	1	2707	6942.5	2078.5	2105.3	7.3	5.8	2.5	1.9	71.6	65.8
H10	Absolute Quantification	ABS	8	Ch2Unknown	TBP	Manual	2.9	QX200 ddPCR EvaGreen Supermix	58		4	2.1	35	13955	0	76	35	13879	0	13990	2.2	3.1	1.3	69	77	60	1	1	2443	7011.7	2036.7	2049.1	3.47	2.48	2.62	1.73	72.9	64.1
A11	Absolute Quantification	ABS	8	Ch2Unknown	TBP	Manual	1.9	QX200 ddPCR EvaGreen Supermix	38		2.8	1.2	23	14430	0	58	23	14372	0	14453	2.5	3.8	1.3	72	82	62	1	1	2416	6925.9	2062.2	2069.9	2.29	1.51	3.1	1.9	77	67
B11	Absolute Quantification	ABS	9	Ch2Unknown	TBP	Manual	1.2	QX200 ddPCR EvaGreen Supermix	24		1.9	0.6	13	12949	0	39	13	12910	0	12962	3	4.9	1.1	75	87	63	1	1	2376	6854.8	2031.2	2036	1.54	0.88	4	2	81	69
C11	Absolute Quantification	ABS	9	Ch2Unknown	TBP	Manual	1.3	QX200 ddPCR EvaGreen Supermix	26		2.1	0.7	14	12986	0	39	14	12947	0	13000	2.8	4.5	1.1	74	86	62	1	1	2420	7006.1	2042.7	2048	1.64	0.96	3.7	1.9	80	68
D11	Absolute Quantification	ABS	10	Ch2Unknown	TBP	Manual	1	QX200 ddPCR EvaGreen Supermix	20		1.7	0.5	12	13786	0	17	12	13769	0	13798	1.4	2.5	0.4	59	77	40	1	1	2427	7121.3	2033.6	2038.1	1.35	0.76	2	0.9	68	49
E11	Absolute Quantification	ABS	10	Ch2Unknown	TBP	Manual	0.48	QX200 ddPCR EvaGreen Supermix	9.6		0.98	0.19	6	14654	0	21	6	14633	0	14660	3.5	6.8	0.2	78	94	62	1	1	2401	6971.9	2018.7	2020.8	0.71	0.31	5.1	1.9	86	70
G11	Absolute Quantification	ABS	11	Ch2Unknown	TBP	Manual	0.72	QX200 ddPCR EvaGreen Supermix	14.4		1.3	0.34	9	14788	0	17	9	14771	0	14797	1.9	3.4	0.3	65	84	47	1	1	2427	6903.6	1987	1990	0.98	0.5	2.7	1.1	75	56
H11	Absolute Quantification	ABS	11	Ch2Unknown	TBP	Manual	0.19	QX200 ddPCR EvaGreen Supermix	3.8		0.62	0.03	2	12165	0	10	2	12155	0	12167	5	13	0	83	106	60	1	1	2440	6345.9	2005.7	2006.4	0.37	0.08	9.1	1	95	72
A12	Absolute Quantification	ABS	NTC	Ch2Unknown	TBP	CHECK	No Call	QX200 ddPCR EvaGreen Supermix					0	15337	0	0	0	15337	0	15337							1	1	0	0	2150.3	2150.3
D04	Absolute Quantification	ABS	11	Ch1Unknown	FKBP5	Manual	1	QX200 ddPCR EvaGreen Supermix	20	2.17391	1.6	0.5	13	15466	0	13	6	15460	0	15479	2.2	4.3	0	68	90	47	1	1	0	10966	3493.3	3499.6	1.29	0.74	3.2	1.1	79	58
D05	Absolute Quantification	ABS	NTC	Ch1Unknown	FKBP5	CHECK	No Call	QX200 ddPCR EvaGreen Supermix					0	15352	0	0	0	15352	0	15352							1	1	0	0	3445	3445
D04	Absolute Quantification	ABS	11	Ch2Unknown	TBP	Manual	0.46	QX200 ddPCR EvaGreen Supermix	9.2		0.93	0.18	6	15473	0	13	6	15460	0	15479	2.2	4.3	0	68	90	47	1	1	0	7704.1	2503.8	2505.9	0.67	0.29	3.2	1.1	79	58
D05	Absolute Quantification	ABS	NTC	Ch2Unknown	TBP	CHECK	No Call	QX200 ddPCR EvaGreen Supermix					0	15352	0	0	0	15352	0	15352							1	1	0	0	2485.6	2485.6

## Sheet: legend
ID sample	ng/µl
2	25
3	12.5
4	6.25
5	3.125
6	1.5625
7	0.78125
8	0.390625
9	0.195312
10	0.0976562
11	0.0488281
