# Supplementary material for: Development of a droplet digital PCR assay to detect illicit glucocorticoid administration in bovine
Source: PLoS One. 2022 Jul 15;17(7):e0271613. doi: 10.1371/journal.pone.0271613 (PMC9286227; doi:10.1371/journal.pone.0271613)
Supplement: S1 Dataset — (ZIP) [file pone.0271613.s011.zip › raw data/PCR temperature gradient.xlsx]

## Sheet: temperature gradient PCR
Well	ExptType	Experiment	Sample at different annealing temperature (°C)	TargetType	Target	Status	Concentration	Supermix	CopiesPer20uLWell	PoissonConfMax	PoissonConfMin	Positives	Negatives	AcceptedDroplets	ReferenceAssayNumber	TargetAssayNumber	Threshold	MeanAmplitudeofPositives	MeanAmplitudeofNegatives	MeanAmplitudeTotal	PoissonConfMax68	PoissonConfMin68
A01	Absolute Quantification	ABS	65	Ch1Unknown	TBP	Multi	21.6	QX200 ddPCR EvaGreen Supermix	432	24.1	19.2	295	15887	16182	1	1	7745	12394	2659	2836.5	22.9	20.4
B01	Absolute Quantification	ABS	64.4	Ch1Unknown	TBP	Multi	27.7	QX200 ddPCR EvaGreen Supermix	554	30.4	25	405	17012	17417	1	1	7745	15368	2485	2784.6	29.1	26.3
C01	Absolute Quantification	ABS	63.1	Ch1Unknown	TBP	Multi	37.5	QX200 ddPCR EvaGreen Supermix	750	40.8	34.1	483	14928	15411	1	1	7745	19500	2359.2	2896.4	39.2	35.8
D01	Absolute Quantification	ABS	61.2	Ch1Unknown	TBP	Multi	40.9	QX200 ddPCR EvaGreen Supermix	818	44.1	37.6	613	17344	17957	1	1	7745	19789	2027.4	2633.7	42.5	39.2
E01	Absolute Quantification	ABS	59	Ch1Unknown	TBP	Multi	39	QX200 ddPCR EvaGreen Supermix	780	42.6	35.5	457	13550	14007	1	1	7745	20481	1869.4	2476.6	40.9	37.2
F01	Absolute Quantification	ABS	57.1	Ch1Unknown	TBP	Multi	47.5	QX200 ddPCR EvaGreen Supermix	950	51.2	43.9	663	16079	16742	1	1	7745	20284	1922.3	2649.5	49.4	45.7
G01	Absolute Quantification	ABS	55.8	Ch1Unknown	TBP	Multi	48.6	QX200 ddPCR EvaGreen Supermix	972	52.6	44.5	555	13172	13727	1	1	7745	20025	1816.3	2552.5	50.6	46.5
H01	Absolute Quantification	ABS	55	Ch1Unknown	TBP	Multi	53.6	QX200 ddPCR EvaGreen Supermix	1072	58.2	49.1	534	11452	11986	1	1	7745	19872	1767.3	2573.9	55.9	51.3
A02	Absolute Quantification	ABS	65	Ch1NTC	TBP	Multi	0	QX200 ddPCR EvaGreen Supermix	0	0.24	0	0	14590	14590	1	1	7745	0	1709.3	1709.3	0.11	0
B02	Absolute Quantification	ABS	64.4	Ch1NTC	TBP	Multi	0	QX200 ddPCR EvaGreen Supermix	0	0.23	0	0	15096	15096	1	1	7745	0	1545.3	1545.3	0.11	0
C02	Absolute Quantification	ABS	63.1	Ch1NTC	TBP	Multi	0	QX200 ddPCR EvaGreen Supermix	0	0.23	0	0	15439	15439	1	1	7745	0	1413.3	1413.3	0.1	0
D02	Absolute Quantification	ABS	61.2	Ch1NTC	TBP	Multi	0	QX200 ddPCR EvaGreen Supermix	0	0.2	0	0	17478	17478	1	1	7745	0	1218.3	1218.3	0.092	0
E02	Absolute Quantification	ABS	59	Ch1NTC	TBP	Multi	0	QX200 ddPCR EvaGreen Supermix	0	0.25	0	0	14080	14080	1	1	7745	0	1146.5	1146.5	0.11	0
F02	Absolute Quantification	ABS	57.1	Ch1NTC	TBP	Multi	0	QX200 ddPCR EvaGreen Supermix	0	0.25	0	0	14179	14179	1	1	7745	0	1073	1073	0.11	0
G02	Absolute Quantification	ABS	55.8	Ch1NTC	TBP	Multi	0	QX200 ddPCR EvaGreen Supermix	0	0.25	0	0	13935	13935	1	1	7745	0	1028.6	1028.6	0.12	0
H02	Absolute Quantification	ABS	55	Ch1NTC	TBP	Multi	0	QX200 ddPCR EvaGreen Supermix	0	0.25	0	0	14105	14105	1	1	7745	0	1003.5	1003.5	0.11	0
A07	Absolute Quantification	ABS	65	Ch1Unknown	FKBP5	Multi	38.8	QX200 ddPCR EvaGreen Supermix	776	42.3	35.3	478	14247	14725	1	1	7745	10619	5417.6	5586.5	40.6	37
B07	Absolute Quantification	ABS	64.4	Ch1Unknown	FKBP6	Multi	60.2	QX200 ddPCR EvaGreen Supermix	1204	64.9	55.6	643	12241	12884	1	1	7745	14498	4969.4	5444.9	62.6	57.9
C07	Absolute Quantification	ABS	63.1	Ch1Unknown	FKBP7	Multi	67.6	QX200 ddPCR EvaGreen Supermix	1352	72	63.3	922	15581	16503	1	1	7745	16720	4322	5014.6	69.9	65.4
D07	Absolute Quantification	ABS	61.2	Ch1Unknown	FKBP8	Multi	78	QX200 ddPCR EvaGreen Supermix	1560	83	73	874	12769	13643	1	1	7745	17634	4137.5	5002.1	80.5	75.3
E07	Absolute Quantification	ABS	59	Ch1Unknown	FKBP9	Multi	83	QX200 ddPCR EvaGreen Supermix	1660	88	78	962	13192	14154	1	1	7745	17475	3951.3	4870.4	85.5	80.1
F07	Absolute Quantification	ABS	57.1	Ch1Unknown	FKBP10	Multi	83	QX200 ddPCR EvaGreen Supermix	1660	89	77	717	9776	10493	1	1	7745	17216	3811.1	4727	86.4	80.2
G07	Absolute Quantification	ABS	55.8	Ch1Unknown	FKBP11	Multi	81	QX200 ddPCR EvaGreen Supermix	1620	87	76	833	11640	12473	1	1	7745	17520	3705.9	4628.5	84.1	78.5
H07	Absolute Quantification	ABS	55	Ch1Unknown	FKBP12	Multi	86	QX200 ddPCR EvaGreen Supermix	1720	91	80	885	11712	12597	1	1	7745	17616	3643.7	4625.3	88.6	82.8
A08	Absolute Quantification	ABS	65	Ch1NTC	FKBP13	Multi	0.15	QX200 ddPCR EvaGreen Supermix	3	0.49	0.02	2	15509	15511	1	1	7745	9208.8	4466.5	4467.1	0.29	0.07
B08	Absolute Quantification	ABS	64.4	Ch1NTC	FKBP14	Multi	0.08	QX200 ddPCR EvaGreen Supermix	1.6	0.37	0	1	15192	15193	1	1	7745	8463.5	4127.2	4127.4	0.19	0.02
C08	Absolute Quantification	ABS	63.1	Ch1NTC	FKBP15	Multi	0	QX200 ddPCR EvaGreen Supermix	0	0.22	0	0	16010	16010	1	1	7745	0	3568.8	3568.8	0.1	0
D08	Absolute Quantification	ABS	61.2	Ch1NTC	FKBP16	Multi	0	QX200 ddPCR EvaGreen Supermix	0	0.24	0	0	14877	14877	1	1	7745	0	3353.1	3353.1	0.11	0
E08	Absolute Quantification	ABS	59	Ch1NTC	FKBP17	Multi	0	QX200 ddPCR EvaGreen Supermix	0	0.26	0	0	13565	13565	1	1	7745	0	3210.9	3210.9	0.12	0
F08	Absolute Quantification	ABS	57.1	Ch1NTC	FKBP18	Multi	0	QX200 ddPCR EvaGreen Supermix	0	0.26	0	0	13315	13315	1	1	7745	0	3102.3	3102.3	0.12	0
G08	Absolute Quantification	ABS	55.8	Ch1NTC	FKBP19	Multi	0.1	QX200 ddPCR EvaGreen Supermix	2	0.48	0	1	11702	11703	1	1	7745	20949	2965.3	2966.8	0.25	0.03
H08	Absolute Quantification	ABS	55	Ch1NTC	FKBP20	Multi	0	QX200 ddPCR EvaGreen Supermix	0	0.3	0	0	11922	11922	1	1	7745	0	2895.6	2895.6	0.14	0
