# Supplementary material for: Development of a droplet digital PCR assay to detect illicit glucocorticoid administration in bovine
Source: PLoS One. 2022 Jul 15;17(7):e0271613. doi: 10.1371/journal.pone.0271613 (PMC9286227; doi:10.1371/journal.pone.0271613)
Supplement: S1 Dataset — (ZIP) [file pone.0271613.s011.zip › raw data/qPCR-geNorm M.xlsx]

## Sheet: trial 1
Cq	Sample	ACTB	HPCAL1	HPRT1	SDHA	TBP
	01 trial 1	22.9363	30.1753	25.484	30.6146	26.7535
	02 trial 1	22.1544	29.2929	24.6637	29.5824	25.6371
	03 trial 1	22.0515	29.4222	24.8521	29.3172	26.1252
	04 trial 1	22.2837	29.1062	25.0556	29.7307	25.935
	05 trial 1	21.6138	28.9128	24.609	29.1111	25.9841
	06 trial 1	22.012	29.0637	24.8336	29.3642	25.8356
	11 trial 1	22.9681	30.0413	25.8402	29.7823	26.8618
	12 trial 1	22.7217	29.8878	25.3725	30.7987	26.2874
	13 trial 1	22.6982	29.7715	25.4365	30.2519	26.2533
	14 trial 1	22.5968	29.5576	25.247	29.735	26.1986
	15 trial 1	22.2312	29.4621	25.1096	29.2761	26.2069
	16 trial 1	22.5079	29.6021	25.1421	29.918	26.171
	27 trial 1	22.6926	29.7115	25.0053	30.5619	26.2025
	28 trial 1	25.1047	31.936	27.1427	32.9211	28.4059
	29 trial 1	22.7488	29.5673	24.8413	30.9498	26.2162
	30 trial 1	22.6181	29.7244	25.1543	30.8071	25.9876
	31 trial 1	23.1053	30.1453	25.7163	30.6042	26.7286
	32 trial 1	22.5745	29.9626	25.3869	29.505	26.6314
	media Cq	22.6455	29.7413	25.2718	30.1573	26.3568
	geNorm M calculated by BioRad CFX Maestro 2,2
	Order	Gene Name	Evaluation	Avg M Value	Stability (Ln(1/AvgM))	# Samples
	1	TBP	Ideal	0.182	1.703	18
	2	HPRT1	Ideal	0.182	1.703	18
	3	HPCAL1	Ideal	0.195	1.635	18
	4	ACTB	Ideal	0.216	1.533	18
	5	SDHA	Ideal	0.342	1.072	18

## Sheet: trial 2_3
Cq	sample	ACTB	HPCAL1	HPRT1	SDHA	TBP
	05 trial 3	23.1835	30.4867	26.0672	31.7887	27.6139
	06 trial 3	26.0377	33.1822	29.086	33.4761	30.4208
	07 trial 3	21.9681	29.5026	24.7431	30.1587	26.259
	07 trial 2	25.0465	32.4058	28.5541	31.6533	30.2651
	08 trial 3	23.46	30.9551	25.9385	31.3414	28.1918
	08 trial 2	23.7858	31.3314	26.8645	31.6686	28.5245
	09 trial 2	25.1169	32.1357	27.5616	32.0325	29.431
	10 trial 2	23.0349	30.1687	25.7093	30.2956	27.4604
	13 trial 2	22.2534	30.0281	25.6553	29.7054	27.1809
	14 trial 2	22.7997	30.4886	25.9854	30.0536	27.4842
	15 trial 2	22.767	30.0725	26.1476	30.3303	27.242
	16 trial 2	22.5488	30.1928	26.0401	29.8121	27.3154
	17 trial 3	23.6168	30.5856	24.3703	30.2158	26.6753
	18 trial 3	24.1991	31.2509	26.2038	30.7732	27.5663
	19 trial 2	22.9349	30.4302	26.2455	30.9149	27.1725
	20 trial 3	25.5712	32.3128	26.848	31.8452	28.4357
	20 trial 2	22.3709	29.5292	25.2966	30.2174	26.4606
	21 trial 3	24.5162	31.2395	26.2107	30.2505	27.441
	21 trial 2	22.0983	29.5421	24.851	29.912	26.319
	22 trial 2	22.5696	30.0978	25.2274	30.2039	26.8474
	25 trial 3	24.3855	31.625	26.5987	30.9733	28.1028
	26 trial 3	23.6097	30.522	25.6597	30.1435	26.9634
	27 trial 3	23.2463	29.9047	25.2701	29.7629	26.8559
	28 trial 3	24.2974	31.0967	26.4936	30.28	27.9015
	media Cq	23.5591	30.7953	26.1512	30.742	27.6721
	geNorm M calculated by BioRad CFX Maestro 2,2
	Order	Gene Name	Evaluation	Avg M Value	Stability (Ln(1/AvgM))	# Samples
	1	TBP	Ideal	0.318	1.145	24
	2	HPRT1	Ideal	0.318	1.145	24
	3	HPCAL1	Ideal	0.423	0.86	24
	4	ACTB	Ideal	0.494	0.705	24
	5	SDHA	Acceptable	0.551	0.597	24
