# Supplementary material for: Development of a droplet digital PCR assay to detect illicit glucocorticoid administration in bovine
Source: PLoS One. 2022 Jul 15;17(7):e0271613. doi: 10.1371/journal.pone.0271613 (PMC9286227; doi:10.1371/journal.pone.0271613)
Supplement: S1 Dataset — (ZIP) [file pone.0271613.s011.zip › raw data/qPCR_trials.xlsx]

## Sheet: 0
	Target	ID Sample	Mean Cq	Normalized Expression	Relative Normalized Expression
	FKBP5	1 trial 1	26.5872	0.725663	1.12985
	FKBP5	10 trial 2	28.713	0.329831	0.513545
	FKBP5	11 trial 1	26.8677	0.710034	1.10552
	FKBP5	12 trial 1	26.9419	0.419097	0.652532
	FKBP5	13 trial 2	27.5251	0.564861	0.879486
	FKBP5	13 trial 1	26.8477	0.462748	0.720497
	FKBP5	14 trial 2	28.4841	0.369879	0.575901
	FKBP5	14 trial 1	26.0049	0.739635	1.15161
	FKBP5	15 trial 2	26.6695	1.18066	1.83828
	FKBP5	15 trial 1	26.1346	0.721719	1.12371
	FKBP5	16 trial 2	28.143	0.393002	0.611902
	FKBP5	16 trial 1	26.3639	0.638936	0.994821
	FKBP5	17 trial 3	26.9999	0.625385	0.973722
	FKBP5	18 trial 3	26.048	2.21611	3.45048
	FKBP5	19 trial 2	25.4647	2.79133	4.34608
	FKBP5	2 trial 1	25.2438	0.875933	1.36382
	FKBP5	20 trial 3	26.8416	2.32593	3.62147
	FKBP5	20 trial 2	25.7677	1.23405	1.92141
	FKBP5	21 trial 3	28.1198	0.413071	0.643149
	FKBP5	21 trial 2	25.1173	1.56588	2.43807
	FKBP5	22 trial 2	26.4172	0.958623	1.49257
	FKBP5	25 trial 3	28.1544	0.697225	1.08558
	FKBP5	26 trial 3	26.4577	1.00062	1.55796
	FKBP5	27 trial 3	26.5369	0.854768	1.33087
	FKBP5	27 trial 1	27.2563	0.336642	0.524151
	FKBP5	28 trial 3	27.981	0.650056	1.01214
	FKBP5	28 trial 1	30.4295	0.149065	0.232093
	FKBP5	29 trial 1	27.0541	0.369349	0.575075
	FKBP5	3 trial 1	25.7241	1.21409	1.89033
	FKBP5	30 trial 1	26.9052	0.346058	0.538811
	FKBP5	31 trial 1	27.405	0.431054	0.67115
	FKBP5	32 trial 1	27.4225	0.440206	0.685399
	FKBP5	4 trial 1	26.1537	0.643092	1.00129
	FKBP5	5 trial 3	29.3083	0.264033	0.411098
	FKBP5	5 trial 1	25.6368	0.916027	1.42625
	FKBP5	6 trial 3	31.002	0.56497	0.879656
	FKBP5	6 trial 1	25.9811	0.550529	0.857172
	FKBP5	7 trial 3	27.6892	0.298003	0.46399
	FKBP5	7 trial 2	30.1685	0.988777	1.53952
	FKBP5	8 trial 3	29.5807	0.311539	0.485064
	FKBP5	8 trial 2	30.1105	0.304528	0.474149
	FKBP5	9 trial 2	30.6133	0.275409	0.428811
	FKBP5	inter-run calibrator	25.5792	0.642262	1
	TBP	1 trial 1	26.1246
	TBP	10 trial 2	27.1128
	TBP	11 trial 1	26.3736
	TBP	12 trial 1	25.6872
	TBP	13 trial 2	26.701
	TBP	13 trial 1	25.736
	TBP	14 trial 2	27.0493
	TBP	14 trial 1	25.5697
	TBP	15 trial 2	26.9091
	TBP	15 trial 1	25.6642
	TBP	16 trial 2	26.7956
	TBP	16 trial 1	25.7176
	TBP	17 trial 3	26.3227
	TBP	18 trial 3	27.1961
	TBP	19 trial 2	26.9457
	TBP	2 trial 1	25.0527
	TBP	20 trial 3	28.0594
	TBP	20 trial 2	26.0711
	TBP	21 trial 3	26.8443
	TBP	21 trial 2	25.7643
	TBP	22 trial 2	26.3562
	TBP	25 trial 3	27.6341
	TBP	26 trial 3	26.4586
	TBP	27 trial 3	26.3105
	TBP	27 trial 1	25.6856
	TBP	28 trial 3	27.3596
	TBP	28 trial 1	27.6835
	TBP	29 trial 1	25.6172
	TBP	3 trial 1	26.004
	TBP	30 trial 1	25.3743
	TBP	31 trial 1	26.1909
	TBP	32 trial 1	26.2387
	TBP	4 trial 1	25.5168
	TBP	5 trial 3	27.3871
	TBP	5 trial 1	25.5103
	TBP	6 trial 3	30.1783
	TBP	6 trial 1	25.12
	TBP	7 trial 3	25.9426
	TBP	7 trial 2	30.1522
	TBP	8 trial 3	27.8982
	TBP	8 trial 2	28.3952
	TBP	9 trial 2	28.753
	TBP	inter-run calibrator	24.9404
