# Supplementary material for: Development of a droplet digital PCR assay to detect illicit glucocorticoid administration in bovine
Source: PLoS One. 2022 Jul 15;17(7):e0271613. doi: 10.1371/journal.pone.0271613 (PMC9286227; doi:10.1371/journal.pone.0271613)
Supplement: S1 Dataset — (ZIP) [file pone.0271613.s011.zip › raw data/RG trial 1 qPCR efficiency.xlsx]

## Sheet: 0
	Target	Content	Sample	Biological Set Name	Cq	Cq Mean	Cq Std. Dev	Starting Quantity (SQ)	Log Starting Quantity	Set Point	Well Note
			pool cDNAs
HPRT1	A533	Std-01	17 ng		24.2486	24.2659	0.0244567	1	0	60
	A533	Std-01			24.2832	24.2659	0.0244567	1	0	60
	A533	Std-02	8,5 ng		25.2861	25.2827	0.00485874	0.5	-0.30103	60
	A533	Std-02			25.2792	25.2827	0.00485874	0.5	-0.30103	60
	A533	Std-03	4,25		26.184	26.2001	0.0228281	0.25	-0.60206	60
	A533	Std-03			26.2163	26.2001	0.0228281	0.25	-0.60206	60
	A533	Std-04	2,125		27.3606	27.3238	0.0520514	0.125	-0.90309	60
	A533	Std-04			27.287	27.3238	0.0520514	0.125	-0.90309	60
	A533	Std-05	1,0625 ng		28.7465	28.5261	0.311689	0.0625	-1.20412	60
	A533	Std-05			28.3058	28.5261	0.311689	0.0625	-1.20412	60
	A533	NTC-01			35.2265	37.9019	3.78361			60
	A533	NTC-01			40.5773	37.9019	3.78361			60
ACTB	A534	Std-06	17 ng		21.6491	21.6622	0.0185559	1	0	60
	A534	Std-06			21.6754	21.6622	0.0185559	1	0	60
	A534	Std-07	8,5 ng		22.6063	22.5202	0.12182	0.5	-0.30103	60
	A534	Std-07			22.4341	22.5202	0.12182	0.5	-0.30103	60
	A534	Std-08	4,25		23.4627	23.4411	0.0305681	0.25	-0.60206	60
	A534	Std-08			23.4194	23.4411	0.0305681	0.25	-0.60206	60
	A534	Std-09	2,125		24.3794	24.4199	0.057237	0.125	-0.90309	60
	A534	Std-09			24.4604	24.4199	0.057237	0.125	-0.90309	60
	A534	Std-10	1,0625 ng		25.415	25.4395	0.0346676	0.0625	-1.20412	60
	A534	Std-10			25.464	25.4395	0.0346676	0.0625	-1.20412	60
	A534	NTC-02			38.9109	35.733	4.49422			60
	A534	NTC-02			32.5551	35.733	4.49422			60
TBP	A577	Std-11	17 ng		25.5692	25.4796	0.126728	1	0	60
	A577	Std-11			25.39	25.4796	0.126728	1	0	60
	A577	Std-12	8,5 ng		26.3172	26.2161	0.142919	0.5	-0.30103	60
	A577	Std-12			26.1151	26.2161	0.142919	0.5	-0.30103	60
	A577	Std-13	4,25		27.5524	27.4366	0.163751	0.25	-0.60206	60
	A577	Std-13			27.3208	27.4366	0.163751	0.25	-0.60206	60
	A577	Std-14	2,125		28.2752	28.2518	0.0330934	0.125	-0.90309	60
	A577	Std-14			28.2284	28.2518	0.0330934	0.125	-0.90309	60
	A577	Std-15	1,0625 ng		29.2327	29.2337	0.00137929	0.0625	-1.20412	60
	A577	Std-15			29.2347	29.2337	0.00137929	0.0625	-1.20412	60
	A577	NTC-03				0	0			60
	A577	NTC-03				0	0			60
HPCAL1	A572	Std-16	17 ng		28.8536	28.8048	0.0689368	1	0	60
	A572	Std-16			28.7561	28.8048	0.0689368	1	0	60
	A572	Std-17	8,5 ng		29.9109	29.7259	0.261549	0.5	-0.30103	60
	A572	Std-17			29.541	29.7259	0.261549	0.5	-0.30103	60
	A572	Std-18	4,25		31.1032	31.1857	0.116598	0.25	-0.60206	60
	A572	Std-18			31.2681	31.1857	0.116598	0.25	-0.60206	60
	A572	Std-19	2,125		31.4997	31.8033	0.429463	0.125	-0.90309	60
	A572	Std-19			32.107	31.8033	0.429463	0.125	-0.90309	60
	A572	Std-20	1,0625 ng		32.2979	32.2993	0.00197332	0.0625	-1.20412	60
	A572	Std-20			32.3007	32.2993	0.00197332	0.0625	-1.20412	60
	A572	NTC-04				0	0			60
	A572	NTC-04			37.0579	37.0579	0			60
SDHA	A580	Std-26	17 ng		29.171	28.937	0.330992	1	0	60
	A580	Std-26			28.7029	28.937	0.330992	1	0	60
	A580	Std-27	8,5 ng		29.8229	30.0097	0.264085	0.5	-0.30103	60
	A580	Std-27			30.1964	30.0097	0.264085	0.5	-0.30103	60
	A580	Std-28	4,25		30.8762	31.2599	0.542686	0.25	-0.60206	60
	A580	Std-28			31.6436	31.2599	0.542686	0.25	-0.60206	60
	A580	Std-29	2,125		32.9269	32.7629	0.231947	0.125	-0.90309	60
	A580	Std-29			32.5989	32.7629	0.231947	0.125	-0.90309	60
	A580	Std-30	1,0625 ng		32.9779	33.1801	0.285917	0.0625	-1.20412	60
	A580	Std-30			33.3823	33.1801	0.285917	0.0625	-1.20412	60
	A580	NTC-06				0	0			60
	A580	NTC-06				0	0			60
