# Supplementary material for: Development of a droplet digital PCR assay to detect illicit glucocorticoid administration in bovine
Source: PLoS One. 2022 Jul 15;17(7):e0271613. doi: 10.1371/journal.pone.0271613 (PMC9286227; doi:10.1371/journal.pone.0271613)
Supplement: S1 Dataset — (ZIP) [file pone.0271613.s011.zip › raw data/RG trial 2_3 qPCR efficiency.xlsx]

## Sheet: 0
	ID primer	Content	Sample	Biological Set Name	Cq	Cq Mean	Cq Std. Dev	Starting Quantity (SQ)	Log Starting Quantity	Set Point	Well Note
			pool cDNAs
HPRT1	A533	Std-01	17 ng		25.399	25.2951	0.146941	1	0	60
	A533	Std-01			25.1912	25.2951	0.146941	1	0	60
	A533	Std-02	8,5 ng		26.0316	26.1488	0.16568	0.5	-0.30103	60
	A533	Std-02			26.266	26.1488	0.16568	0.5	-0.30103	60
	A533	Std-03	4,25		27.1701	27.125	0.0636643	0.25	-0.60206	60
	A533	Std-03			27.08	27.125	0.0636643	0.25	-0.60206	60
	A533	Std-04	2,125		28.2289	28.1562	0.102753	0.125	-0.90309	60
	A533	Std-04			28.0835	28.1562	0.102753	0.125	-0.90309	60
	A533	Std-05	1,0625 ng		29.1085	29.1127	0.00587526	0.0625	-1.20412	60
	A533	Std-05			29.1168	29.1127	0.00587526	0.0625	-1.20412	60
	A533	NTC-01			35.0253	34.285	1.04695			60
	A533	NTC-01			33.5447	34.285	1.04695			60
ACTB	A534	Std-06	17 ng		22.5853	22.595	0.0137191	1	0	60
	A534	Std-06			22.6047	22.595	0.0137191	1	0	60
	A534	Std-07	8,5 ng		23.5845	23.5154	0.097789	0.5	-0.30103	60
	A534	Std-07			23.4462	23.5154	0.097789	0.5	-0.30103	60
	A534	Std-08	4,25		24.5436	24.4834	0.0850967	0.25	-0.60206	60
	A534	Std-08			24.4232	24.4834	0.0850967	0.25	-0.60206	60
	A534	Std-09	2,125		25.4487	25.4152	0.0473327	0.125	-0.90309	60
	A534	Std-09			25.3818	25.4152	0.0473327	0.125	-0.90309	60
	A534	Std-10	1,0625 ng		26.4219	26.4499	0.0394817	0.0625	-1.20412	60
	A534	Std-10			26.4778	26.4499	0.0394817	0.0625	-1.20412	60
	A534	NTC-02			37.0808	37.2534	0.244122			60
	A534	NTC-02			37.4261	37.2534	0.244122			60
TBP	A577	Std-12	8,5 ng		27.6566	27.6496	0.0098612	0.5	-0.30103	60
	A577	Std-12			27.6426	27.6496	0.0098612	0.5	-0.30103	60
	A577	Std-13	4,25		28.9284	28.6586	0.381439	0.25	-0.60206	0.5	0
	A577	Std-13			28.3889	28.6586	0.381439	0.25	-0.60206	0.5	0
	A577	Std-14	2,125		29.4483	29.4319	0.0232215	0.125	-0.90309	0.25	0
	A577	Std-14			29.4154	29.4319	0.0232215	0.125	-0.90309	0.25	0
	A577	Std-15	1,0625 ng		30.5268	30.5236	0.0045927	0.0625	-1.20412	0.125	0
	A577	Std-15			30.5204	30.5236	0.0045927	0.0625	-1.20412	0.125	0
	A577	NTC-03				0	0			0.0625	0
	A577	NTC-03				0	0			0.0625	0
										0	0
										0	0
HPCAL1	A572	Std-16	17 ng		29.4274	29.5034	0.10748	1	0
	A572	Std-16			29.5794	29.5034	0.10748	1	0
	A572	Std-17	8,5 ng		30.7708	30.7292	0.0588444	0.5	-0.30103
	A572	Std-17			30.6876	30.7292	0.0588444	0.5	-0.30103
	A572	Std-18	4,25		31.5665	31.6011	0.0489721	0.25	-0.60206
	A572	Std-18			31.6357	31.6011	0.0489721	0.25	-0.60206
	A572	Std-19	2,125		32.4404	32.4589	0.0261944	0.125	-0.90309
	A572	Std-19			32.4774	32.4589	0.0261944	0.125	-0.90309
	A572	Std-20	1,0625 ng		34.0867	33.8793	0.293425	0.0625	-1.20412
	A572	Std-20			33.6718	33.8793	0.293425	0.0625	-1.20412
	A572	NTC-04				0	0
	A572	NTC-04				0	0
										60
										60
SDHA	A580	Std-26	17 ng		29.6117	29.5645	0.0666673	1	0	60
	A580	Std-26			29.5174	29.5645	0.0666673	1	0	60
	A580	Std-27	8,5 ng		30.5939	30.6867	0.131226	0.5	-0.30103	60
	A580	Std-27			30.7794	30.6867	0.131226	0.5	-0.30103	60
	A580	Std-28	4,25		31.6138	31.5678	0.0650629	0.25	-0.60206	60
	A580	Std-28			31.5218	31.5678	0.0650629	0.25	-0.60206	60
	A580	Std-29	2,125		32.4048	32.4048	0	0.125	-0.90309	60
	A580	Std-29				0	0	0.125	-0.90309	60
	A580	Std-30	1,0625 ng		34.3069	34.0214	0.403756	0.0625	-1.20412	60
	A580	Std-30			33.7359	34.0214	0.403756	0.0625	-1.20412	60
	A580	NTC-06				0	0
	A580	NTC-06				0	0
										60
										60
										60
										60
										60
										60
										60
				Std-12						60
				Std-12						60
				Std-13						60
				Std-13						60
				Std-14						60
				Std-14
				Std-15
				Std-15
				NTC-03
				NTC-03
										60
										60
										60
										60
										60
										60
										60
										60
										60
										60
										60
										60
