# Supplementary material for: Development of a droplet digital PCR assay to detect illicit glucocorticoid administration in bovine
Source: PLoS One. 2022 Jul 15;17(7):e0271613. doi: 10.1371/journal.pone.0271613 (PMC9286227; doi:10.1371/journal.pone.0271613)
Supplement: S1 Dataset — (ZIP) [file pone.0271613.s011.zip › raw data/simplex ddPCR.xlsx]

## Sheet: simplex ddPCR
Well	ExptType	Experiment	ID Sample (trial 1)	TargetType	Target	Status	Concentration	Supermix	CopiesPer20uLWell	mean	FKBP5/TBP	PoissonConfMax	PoissonConfMin	Positives	Negatives	Ch1+Ch2+	Ch1+Ch2-	Ch1-Ch2+	Ch1-Ch2-	Linkage	AcceptedDroplets	Ratio	PoissonRatioMax	PoissonRatioMin	FractionalAbundance	PoissonFractionalAbundanceMax	PoissonFractionalAbundanceMin	ReferenceAssayNumber	TargetAssayNumber	Threshold	MeanAmplitudeofPositives	MeanAmplitudeofNegatives	MeanAmplitudeTotal	PoissonConfMax68	PoissonConfMin68	PoissonRatioMax68	PoissonRatioMin68	PoissonFractionalAbundanceMax68	PoissonFractionalAbundanceMin68
E08	Absolute Quantification	ABS	6	Ch1Unknown	FKBP5	Manual	103.6	QX200 ddPCR EvaGreen Supermix	2072	115.267	2.10085	109.1	100.8	1391	15110	1391	0	4	15106	104	16501	1	1.07	0.92	49.9	51.8	48.1	1	1	11710	18900	4099.2	5346.9	110	0	1.035	0.959	50.9	49
F08	Absolute Quantification	ABS	6	Ch1Unknown	FKBP5	Manual	125.4	QX200 ddPCR EvaGreen Supermix	2508			131.7	122.3	1564	13900	1564	0	5	13895	125	15464	1	1.07	0.93	49.9	51.7	48.2	1	1	11710	19004	4238.1	5731.5	130	0	1.032	0.961	50.8	49
G08	Absolute Quantification	ABS	6	Ch1Unknown	FKBP5	Manual	116.8	QX200 ddPCR EvaGreen Supermix	2336			122.4	114	1705	16335	1705	0	6	16329	117	18040	1	1.06	0.93	49.9	51.6	48.2	1	1	11710	19072	4184.7	5591.8	120	0	1.03	0.962	50.8	49.1
B08	Absolute Quantification	ABS	7	Ch1Unknown	FKBP5	Manual	114.7	QX200 ddPCR EvaGreen Supermix	2294	112.233	2.66587	120.3	111.8	1615	15772	1615	0	6	15766	115	17387	1	1.06	0.93	49.9	51.6	48.2	1	1	11710	18864	4196.9	5559.2	120	0	1.031	0.961	50.8	49
C08	Absolute Quantification	ABS	7	Ch1Unknown	FKBP5	Manual	108.8	QX200 ddPCR EvaGreen Supermix	2176			114.2	106.1	1567	16167	1567	0	6	16161	109	17734	1	1.07	0.93	49.9	51.6	48.2	1	1	11710	19044	4196.6	5508.5	110	0	1.032	0.96	50.8	49
D08	Absolute Quantification	ABS	7	Ch1Unknown	FKBP5	Manual	113.2	QX200 ddPCR EvaGreen Supermix	2264			118.8	110.4	1600	15837	1600	0	4	15833	113	17437	1	1.07	0.93	49.9	51.7	48.2	1	1	11710	19040	4179.2	5542.9	120	0	1.033	0.962	50.8	49.1
A08	Absolute Quantification	ABS	8	Ch1Unknown	FKBP5	Manual	138.1	QX200 ddPCR EvaGreen Supermix	2762	140.7	3.98584	144.5	134.9	1829	14681	1829	0	3	14678	138	16510	1	1.06	0.93	50	51.6	48.3	1	1	11710	19255	4312.3	5967.7	140	0	1.031	0.965	50.8	49.1
G09	Absolute Quantification	ABS	8	Ch1Unknown	FKBP5	Manual	140.7	QX200 ddPCR EvaGreen Supermix	2814			147.2	137.4	1829	14395	1829	0	6	14389	141	16224	1	1.06	0.93	49.9	51.5	48.3	1	1	11710	19094	4153.4	5837.7	140	0	1.029	0.964	50.7	49.1
H09	Absolute Quantification	ABS	8	Ch1Unknown	FKBP5	Manual	143.3	QX200 ddPCR EvaGreen Supermix	2866			149.6	140.1	1977	15264	1977	0	11	15253	143	17241	0.99	1.06	0.93	49.9	51.4	48.3	1	1	11710	19203	4178.8	5901.6	150	0	1.026	0.963	50.6	49.1
D09	Absolute Quantification	ABS	30	Ch1Unknown	FKBP5	Manual	40	QX200 ddPCR EvaGreen Supermix	800	39.3667	0.881343	43.2	38.3	596	17249	596	0	3	17246	40	17845	0.99	1.11	0.88	49.9	52.7	47	1	1	11710	19284	4327.8	4827.3	42	0	1.05	0.94	51.3	48.4
E09	Absolute Quantification	ABS	30	Ch1Unknown	FKBP5	Manual	37.8	QX200 ddPCR EvaGreen Supermix	756			40.9	36.3	588	18002	588	0	2	18000	37.8	18590	1	1.11	0.88	49.9	52.8	47.1	1	1	11710	19156	4251.9	4723.3	39	0	1.05	0.94	51.4	48.5
F09	Absolute Quantification	ABS	30	Ch1Unknown	FKBP5	Manual	40.3	QX200 ddPCR EvaGreen Supermix	806			43.5	38.7	614	17601	614	0	2	17599	40.3	18215	1	1.11	0.89	49.9	52.7	47.1	1	1	11710	18906	4288.5	4781.2	42	0	1.05	0.94	51.3	48.5
A09	Absolute Quantification	ABS	31	Ch1Unknown	FKBP5	Manual	32.1	QX200 ddPCR EvaGreen Supermix	642	32.9667	1.3293	35	30.5	445	16109	445	0	1	16108	32.1	16554	1	1.13	0.87	49.9	53.2	46.7	1	1	11710	18996	4169.1	4567.7	34	0	1.06	0.93	51.6	48.3
B09	Absolute Quantification	ABS	31	Ch1Unknown	FKBP5	Manual	32.7	QX200 ddPCR EvaGreen Supermix	654			35.6	31.2	498	17678	498	0	3	17675	32.7	18176	0.99	1.12	0.87	49.8	52.9	46.7	1	1	11710	19152	4179.3	4589.6	34	0	1.06	0.93	51.4	48.3
C09	Absolute Quantification	ABS	31	Ch1Unknown	FKBP5	Manual	34.1	QX200 ddPCR EvaGreen Supermix	682			37.2	32.6	469	15933	469	0	7	15926	34.1	16402	0.99	1.11	0.86	49.6	52.8	46.4	1	1	11710	19018	4185.3	4609.4	36	0	1.05	0.92	51.3	48
F10	Absolute Quantification	ABS	32	Ch1Unknown	FKBP5	Manual	46.8	QX200 ddPCR EvaGreen Supermix	936	46.7667	1.34645	50.3	45.1	708	17442	708	0	2	17440	46.8	18150	1	1.1	0.89	49.9	52.5	47.3	1	1	11710	19022	4031.5	4616.3	49	0	1.05	0.94	51.3	48.6
G10	Absolute Quantification	ABS	32	Ch1Unknown	FKBP5	Manual	47.3	QX200 ddPCR EvaGreen Supermix	946			50.8	45.5	702	17106	702	0	5	17101	47.3	17808	0.99	1.1	0.89	49.8	52.4	47.2	1	1	11710	19020	4015.3	4606.8	49	0	1.05	0.94	51.2	48.5
H10	Absolute Quantification	ABS	32	Ch1Unknown	FKBP5	Manual	46.2	QX200 ddPCR EvaGreen Supermix	924			49.9	44.4	615	15348	615	0	4	15344	46.2	15963	0.99	1.1	0.88	49.8	52.6	47	1	1	11710	18892	3997	4570.8	48	0	1.05	0.94	51.3	48.4
E10	Absolute Quantification	ABS	w	Ch1Unknown	FKBP5	Manual	0.07	QX200 ddPCR EvaGreen Supermix	1.4			0.32	0.02	1	17417	0	1	0	17417	0	17418							1	1	11710	18441	3384.8	3385.6	0.17	0
B10	Absolute Quantification	ABS	6	Ch1Unknown	TBP	Manual	55.7	QX200 ddPCR EvaGreen Supermix	1114	54.8667		59.8	53.6	696	14365	696	0	7	14358	55.7	15061	0.99	1.09	0.89	49.7	52.4	47.1	1	1	11710	21825	1923.7	2843.4	58	0	1.04	0.94	51.1	48.4
C10	Absolute Quantification	ABS	6	Ch1Unknown	TBP	Manual	53.5	QX200 ddPCR EvaGreen Supermix	1070			57.2	51.7	820	17615	820	0	4	17611	53.5	18435	1	1.09	0.9	49.9	52.3	47.5	1	1	11710	21653	1899.8	2778.4	55	0	1.044	0.946	51.1	48.6
D10	Absolute Quantification	ABS	6	Ch1Unknown	TBP	Manual	55.4	QX200 ddPCR EvaGreen Supermix	1108			59.2	53.4	807	16750	807	0	10	16740	55.4	17557	0.99	1.08	0.89	49.7	52.1	47.3	1	1	11710	21450	1913.1	2811.1	57	0	1.036	0.938	50.9	48.4
G11	Absolute Quantification	ABS	7	Ch1Unknown	TBP	Manual	41.9	QX200 ddPCR EvaGreen Supermix	838	42.1		45.5	40	515	14209	515	0	7	14202	41.9	14724	0.99	1.11	0.87	49.7	52.7	46.6	1	1	11710	22072	1768.9	2479	44	0	1.05	0.93	51.2	48.1
H11	Absolute Quantification	ABS	7	Ch1Unknown	TBP	Manual	43.7	QX200 ddPCR EvaGreen Supermix	874			47.4	41.8	521	13770	521	0	2	13768	43.7	14291	1	1.12	0.88	49.9	52.9	46.9	1	1	11710	22173	1824.1	2566	46	0	1.06	0.93	51.4	48.4
A10	Absolute Quantification	ABS	7	Ch1Unknown	TBP	Manual	40.7	QX200 ddPCR EvaGreen Supermix	814			43.9	39	600	17054	600	0	6	17048	40.7	17654	0.99	1.1	0.88	49.7	52.6	46.9	1	1	11710	21334	1807	2470.7	42	0	1.05	0.93	51.2	48.3
D11	Absolute Quantification	ABS	8	Ch1Unknown	TBP	Manual	36.9	QX200 ddPCR EvaGreen Supermix	738	35.3		40.3	35.2	459	14387	459	0	6	14381	36.9	14846	0.99	1.11	0.86	49.7	52.9	46.4	1	1	11710	21860	1878.4	2496.2	39	0	1.05	0.92	51.3	48
E11	Absolute Quantification	ABS	8	Ch1Unknown	TBP	Manual	35.8	QX200 ddPCR EvaGreen Supermix	716			39	34.2	477	15436	477	0	9	15427	35.8	15913	0.98	1.11	0.86	49.5	52.7	46.4	1	1	11710	21612	1902	2492.8	37	0	1.04	0.92	51.1	47.9
F11	Absolute Quantification	ABS	8	Ch1Unknown	TBP	Manual	33.2	QX200 ddPCR EvaGreen Supermix	664			36.4	31.6	411	14363	411	0	1	14362	33.2	14774	1	1.13	0.86	49.9	53.4	46.5	1	1	11710	21760	1882.9	2435.8	35	0	1.07	0.93	51.7	48.2
A11	Absolute Quantification	ABS	30	Ch1Unknown	TBP	Manual	46.5	QX200 ddPCR EvaGreen Supermix	930	44.6667		50.6	44.4	506	12547	506	0	7	12540	46.5	13053	0.99	1.11	0.86	49.6	52.7	46.6	1	1	11710	22087	2028.9	2806.4	49	0	1.05	0.92	51.2	48.1
B11	Absolute Quantification	ABS	30	Ch1Unknown	TBP	Manual	42.9	QX200 ddPCR EvaGreen Supermix	858			46.9	41	465	12507	465	0	5	12502	42.9	12972	0.99	1.12	0.86	49.7	52.9	46.5	1	1	11710	22038	2033.1	2750.3	45	0	1.05	0.92	51.4	48.1
C11	Absolute Quantification	ABS	30	Ch1Unknown	TBP	Manual	44.6	QX200 ddPCR EvaGreen Supermix	892			48.5	42.7	519	13422	519	0	6	13416	44.6	13941	0.99	1.11	0.87	49.7	52.7	46.7	1	1	11710	21675	2032.8	2764	47	0	1.05	0.93	51.3	48.2
F12	Absolute Quantification	ABS	31	Ch1Unknown	TBP	Manual	26.9	QX200 ddPCR EvaGreen Supermix	538	24.8		29.8	25.4	325	14062	325	0	6	14056	26.9	14387	0.98	1.13	0.83	49.5	53.4	45.7	1	1	11710	22452	1911.1	2375.1	28	0	1.06	0.91	51.5	47.6
G12	Absolute Quantification	ABS	31	Ch1Unknown	TBP	Manual	26.8	QX200 ddPCR EvaGreen Supermix	536			29.9	25.2	275	11946	275	0	7	11939	26.8	12221	0.97	1.14	0.81	49.4	53.5	45.2	1	1	11710	22036	1878.8	2332.3	28	0	1.06	0.89	51.5	47.2
H12	Absolute Quantification	ABS	31	Ch1Unknown	TBP	Manual	20.7	QX200 ddPCR EvaGreen Supermix	414			23.2	19.4	272	15324	272	0	5	15319	20.7	15596	0.98	1.15	0.82	49.5	53.7	45.4	1	1	11710	22466	1913.1	2271.6	22	0	1.07	0.9	51.7	47.4
C12	Absolute Quantification	ABS	32	Ch1Unknown	TBP	Manual	33.2	QX200 ddPCR EvaGreen Supermix	664	34.7333		36.3	31.7	452	15769	452	0	4	15765	33.2	16221	0.99	1.12	0.86	49.8	53	46.5	1	1	11710	21956	1792.8	2354.7	35	0	1.06	0.93	51.4	48.1
D12	Absolute Quantification	ABS	32	Ch1Unknown	TBP	Manual	36.8	QX200 ddPCR EvaGreen Supermix	736			39.9	35.3	548	17232	548	0	6	17226	36.8	17780	0.99	1.11	0.87	49.7	52.7	46.8	1	1	11710	21702	1822.3	2435	38	0	1.05	0.93	51.2	48.2
E12	Absolute Quantification	ABS	32	Ch1Unknown	TBP	Manual	34.2	QX200 ddPCR EvaGreen Supermix	684			37.2	32.7	498	16866	498	0	7	16859	34.2	17364	0.99	1.11	0.86	49.6	52.7	46.6	1	1	11710	21662	1798.6	2368.3	36	0	1.05	0.92	51.2	48.1
B12	Absolute Quantification	ABS	w	Ch1Unknown	TBP	Manual	0	QX200 ddPCR EvaGreen Supermix	0			0.2	0	0	17255	0	0	0	17255	0	17255							1	1	11710	0	1163.1	1163.1	0.093	0
